# Supplementary material for: Insights into the Phylogeny and Evolution of Cold Shock Proteins: From Enteropathogenic Yersinia and Escherichia coli to Eubacteria
Source: Int J Mol Sci. 2019 Aug 20;20(16):4059. doi: 10.3390/ijms20164059 (PMC6719143; doi:10.3390/ijms20164059)
Supplement: Supplementary file 1 [file ijms-20-04059-s001.zip]

Archive with 5 entries (5 files):
- Supplementary Data 1.xlsx
- Supplementary Data 2.txt
- Supplementary Data 3.txt
- Supplementary Data 4.txt
- supplementary information-ijms-566477.pdf
