# Supplementary material for: Insights into the Phylogeny and Evolution of Cold Shock Proteins: From Enteropathogenic Yersinia and Escherichia coli to Eubacteria
Source: Int J Mol Sci. 2019 Aug 20;20(16):4059. doi: 10.3390/ijms20164059 (PMC6719143; doi:10.3390/ijms20164059)
Supplement: Supplementary file 1 [file ijms-20-04059-s001.zip › Supplementary Data 1.xlsx]

## Sheet: patric3_query
Supplementary Data 1. Genome information of representative Escherichia coli strains
Genome Name	NCBI Taxon ID	GenBank Accessions	RefSeq Accessions	Genome Length	GC Content	RefSeq CDS	Comments
Escherichia coli 536	362663	CP000247	NC_008253	4938920	50.5	4620	Escherichia coli strain 536. This strain (536; O6:K15:H31) is a uropathogenic Escherichia coli (UPEC) that was isolated from a patient with acute pyelonephritis (inflammation of the kidney and pelvis). It is a model organism of extraintestinal E. coli, which are among the most common causes of non-hospital-acquired urinary tract infections (UTIs) and UPEC strains are responsible for 40% of nosoco…
Escherichia coli ACN001	1311757	CP007442	NZ_CP007442.1	4936576	50.67	4794	Avian pathogenic E. coli strains represent potential zoonotic risk and should be worthy of attention. The whole genome sequencing of this avian pathogenic E. coli strain ACN001, including the sequencing of plasmids it contained could provide more information for better understanding the genome diversity and the virulence variation, and contribute to the control and prevention of the plasmid-media…
Escherichia coli APEC O78	1274814	CP004009.1	NC_020163.1	4798435	50.7	4589	Colibacillosis, caused by avian pathogenic Escherichia coli (APEC), is one of the most significant infectious diseases affecting turkeys, layers, and broilers. Here we describe the sequence of APEC O78, an O78 strain isolated from the lung of a turkey clinically diagnosed with colibacillosis. Functional analysis of the genome should enhance the community¿¿¿¿¿¿¿s knowledge of the pathogenesis of a…
Escherichia coli ATCC 8739	481805	CP000946	NC_010468	4746218	50.9	4200	Escherichia coli ATCC 8739.This strain differs from the K-12 strain in having the IS1-13 insertion element associated with an upstream promotor and the first 114 bp of ompC. This deletion also eliminates micF, which negatively controls expression of ompF. The corresponding outer membrane proteins OmpC and OmpF, are the two major porins of K-12. Escherichia coli C str. ATCC 8739 expresses only Omp…
Escherichia coli B str. REL606	413997	CP000819	NC_012967	4629812	50.8	4205	Escherichia coli B. Escherichia coli B has been serving not only as a research model for the study of phage sensitivity, restriction systems, and bacterial evolution, but also as a workhorse for protein expression in life science laboratories and in the biotech industry. Escherichia coli B str. REL606. This strain is unable to use arabinose due to a mutation and has been used in long term evoluti…
Escherichia coli B strain C2566	37762	CP014268		4478948	50.81	4309	Complete genome sequences of E. coli SHuffle-K-12 and SHuffle-B and their parental strains, DHB4 and C2566, respectively.
Escherichia coli B strain C3029	37762	CP014269	NZ_CP014269.1	4569185	50.82	4433	Complete genome sequences of E. coli SHuffle-K-12 and SHuffle-B and their parental strains, DHB4 and C2566, respectively.
Escherichia coli BW25113	679895	CP009273.1	NZ_CP009273.1	4631470	50.8	4313	Parent strain of Keio Collection single gene knockouts mutants. Whole genome sequencing for genome assembly and comparative genomics.
Escherichia coli BW2952	595496	CP001396	NC_012759	4578159	50.8	4084	Escherichia coli BW2952. Escherichia coli BW2952 is a strain MC4100 derivative containing a malG-lacZ fusion and will be used for comparative analysis with other E. coli strains.
Escherichia coli C strain C	498388	CP020543		4617024	50.96	4581	The last laboratory strain of E. coli to be sequnced. E. coli C is a long time laboratory strain used for phage studies. Recent data shows that it forms much better biofilm than other strains and can be used as a model organism in bacterial biofilm studies.
Escherichia coli C321.deltaA	1385755	CP006698.1		4643553	50.8	4331	First Genomically Recoded Organism
Escherichia coli CFT073	199310	AE014075	NC_004431	5231428	50.5	5339	Escherichia coli strain CFT073. This strain (CFT073; O6:K2:H1) is uropathogenic E. coli (UPEC) one of the most common causes of non-hospital-acquired urinary tract infections. There are numerous important differences between EHEC and UPEC, namely the loss of specific virulence factors such as the type III secretion system and plasmid- and phage-associated PAIs. UPEC has gained fimbrial operons, i…
Escherichia coli DH1	536056	CP001637	NC_017625.1	4630707	50.8	4160	Escherichia coli DH1. Escherichia coli DH1 is a plasmid host strain with a high frequency of transformation. It is a common laboratory strain and will be used for comparative analysis.
Escherichia coli ER2796	1245474	CP009644.1	NZ_CP009644.1	4558663	50.8	4083	Complete Genome Sequence of ER2796, a DNA Methyltransferase-Deficient Laboratory K-12 derivative of Escherichia coli
Escherichia coli HS	331112	CP000802	NC_009800	4643538	50.8	4378	Escherichia coli strain HS. This strain (HS; serotype O9) is a human commensal that was originally isolated from a laboratory scientist at Walter Reed Army Institute of Research in 1978 (Levine, 1978). It was obtained from Drs. Kaper and Nataro at the School of Medicine at the University of Maryland. Strain HS colonizes the human gastrointestinal tract in challenge experiments, but no overt signs…
Escherichia coli IAI1	585034	CU928160	NC_011741	4700560	50.8	4353	Escherichia coli IAI1. Escherichia coli IAI1 is a serogroup O8 strain and will be used for comparative analysis.
Escherichia coli IAI39	585057	CU928164	NC_011750	5132068	50.6	4732	Escherichia coli IAI39. Escherichia coli IAI39 is a serotype O7:K1 strain from a urinary tract infection and will be used for comparative analysis.
Escherichia coli IHE3034	714962	CP001969	NC_017628.1	5108383	50.7	4757	Escherichia coli IHE3034. Escherichia coli IHE3034(O18:K1:H7, ST95) is a neonatal meningitis-associated strain isolated in Finland in 1976. The IHE3034 strain sequenced in this work has lost its plasmids during laboratory passages and is more virulent than the ancestor strain in the sepsis mouse model.
Escherichia coli K-12 ER3413	83333	CP009789.1	NZ_CP009789.1	4558660	50.8	4083	Complete Genome Sequence of ER3413, a DNA Methyltransferase-Deficient Laboratory Strain of Escherichia coli
Escherichia coli K-12 GM4792	1411691	CP011342		4622332	50.81	3552	Escherichia coli K-12 GM4792 Lac+
Escherichia coli K-12 strain ER3435	83333	CP010445	NZ_CP010445.1	4682086	50.77	4447	Provides the genomic sequences of a donor, recipient, and six recombinants from a mating system designed to identify novel horizontal gene transfer mechanisms.
Escherichia coli K-12 strain ER3440	83333	CP010439	NZ_CP010439.1	4604543	50.81	4369	Provides the genomic sequences of a donor, recipient, and six recombinants from a mating system designed to identify novel horizontal gene transfer mechanisms.
Escherichia coli K-12 strain ER3445	83333	CP010441	NZ_CP010441.1	4607634	50.81	4363	Provides the genomic sequences of a donor, recipient, and six recombinants from a mating system designed to identify novel horizontal gene transfer mechanisms.
Escherichia coli K-12 strain ER3446	83333	CP010443	NZ_CP010443.1	4606859	50.81	4361	Provides the genomic sequences of a donor, recipient, and six recombinants from a mating system designed to identify novel horizontal gene transfer mechanisms.
Escherichia coli K-12 strain ER3454	83333	CP010438	NZ_CP010438.1	4619729	50.79	4379	Provides the genomic sequences of a donor, recipient, and six recombinants from a mating system designed to identify novel horizontal gene transfer mechanisms.
Escherichia coli K-12 strain ER3466	83333	CP010442	NZ_CP010442.1	4660432	50.78	4419	Provides the genomic sequences of a donor, recipient, and six recombinants from a mating system designed to identify novel horizontal gene transfer mechanisms.
Escherichia coli K-12 strain ER3475	83333	CP010444	NZ_CP010444.1	4609629	50.8	4362	Provides the genomic sequences of a donor, recipient, and six recombinants from a mating system designed to identify novel horizontal gene transfer mechanisms.
Escherichia coli K-12 strain ER3476	83333	CP010440	NZ_CP010440.1	4621164	50.79	4358	Provides the genomic sequences of a donor, recipient, and six recombinants from a mating system designed to identify novel horizontal gene transfer mechanisms.
Escherichia coli KLY	1435461	CP008801.1	NZ_CP008801.1	4718540	50.7	4245	Evolution Project
Escherichia coli LF82	591946	CU651637	NC_011993.1	4773108	50.7	4376	Escherichia coli LF82. Escherichia coli LF82 is an adherent-invasive E. coli (AIEC) strain isolated from a patient with Crohn's disease. AIEC strains adhere and colonize the intestinal mucosa and are able to invade and replicate in intestinal epithelial cells. This strain will be used for comparative analysis with other E. coli strains.
Escherichia coli LY180	1335916	CP006584.1	NC_022364.1	4835601	50.9	4463	LY180 is an E coli strain engineered to ferment sugars (glucose and xylose) into ethanol. LY180 is derived from the widely used KO11 strain.
Escherichia coli NA114	1033813	CP002797		4935241	51.16	4873	Bacterial culture archived with Pathogen Biology Laboratory, Department of Biotechnology, University of Hyderabad, India
Escherichia coli Nissle 1917	316435	CP007799	NZ_CP007799.1	5441200	50.58	4821	Escherichia coli strain Nissle 1917 (EcN) is the active principle of a probiotic preparation (trade name Mutaflor�) used for the treatment of patients with intestinal diseases such as ulcerative colitis and diarrhea.
Escherichia coli O157 strain 644-PT8	1045010	CP015831	NZ_CP015831.1	5831209	50.52		A public health investigation into an outbreak of Escherichia coli O157 that involved sequencing of outbreak isolates.
Escherichia coli O157:H16 Santai	930406	CP007592.1	NZ_CP007592.1	5104557	50.6		Presence and isolation of a special pathogenic EHEC O157 in clinical healthy adult laying duck
Escherichia coli O157:H7 strain FRIK2533	83334	CP015842	NZ_CP015842.1	5645219	50.55	5678	Comparative genomics using PacBio sequencing
Escherichia coli P12b	910348	CP002291.1	NC_017663.1	4935294	50.9	4393	-
Escherichia coli pHNSHP45-2	562			251493	46.53
Escherichia coli str. K-12 substr. DH10B	316385	CP000948	NC_010473	4686137	50.8	4126	Escherichia coli strain K-12 substrain DH10B. This strain is a substrain of K-12. It was derived from DH10 (which was derived from MC1061 which in turn was derived from M182). It is a common laboratory strain. The source of DNA was commercially competent cells used in BAC library construction at Baylor.
Escherichia coli str. K-12 substr. MC4100	1403831	HG738867.1	NZ_HG738867.1	4527247	50.8	4026	A related and publicly available reference genome (E. coli K12 strain BW2952, accession: NC_012759) was tailored to represent the sequence of E. coli K12 strain MC4100 as obtained from the Coli Genetic Stock Center. This was done by variant calling, variant incorporation and manual curation of changes to the reference annotation.
Escherichia coli str. K-12 substr. MDS42	1110693	AP012306.1	NC_020518.1	3976195	51.1	3547	Escherichia coli str. K-12 substr. MDS42, complete genome
Escherichia coli str. K-12 substr. MG1655	511145	U00096	NC_000913	4639675	50.8	4321	Escherichia coli strain K-12 substrain MG1655. Non-pathogenic strain MG1655 approximates wild-type E. coli as it has been maintained with very little genetic manipulation except for the curing (removal) of bacteriophage lambda and the F plasmid. MG1655 was derived from strain W1485, which was derived by Joshua Lederberg from the original K-12 isolate obtained from a patient in 1922.
Escherichia coli str. K-12 substr. W3110	316407	AP009048	AC_000091	4646332	50.8	4226	Escherichia coli strain W3110. This strain is closely related to MG1655 and is descended from K-12 (W1485) which is a derivative of the original K-12 strain (EMG2). It is considered a more wild-type strain than MG1655, although it has also been cured of the lambda prophage and lacks the fertility factor (F+ plasmid) of the original E. coli K-12 (EMG2).Comparison of the two genomes revealed that t…
Escherichia coli strain 101	562	LT615371		4638126	50.82		Evolutionary trade-offs arise when mutations that improve one life history trait incur fitness costs in other traits. Trade-offs are thought central to evolution, just as costs are to antibiotic resistance. Since drug resistance by efflux can be associated with a 10%, or more, increase in length of the Escherichia coli chromosome, we sought costs to tetracycline resistance in E. coli. It was, how…
Escherichia coli strain 102	562	LT615372		4638126	50.82		Evolutionary trade-offs arise when mutations that improve one life history trait incur fitness costs in other traits. Trade-offs are thought central to evolution, just as costs are to antibiotic resistance. Since drug resistance by efflux can be associated with a 10%, or more, increase in length of the Escherichia coli chromosome, we sought costs to tetracycline resistance in E. coli. It was, how…
Escherichia coli strain 103	562	LT615378	NZ_LT615378.1	4638126	50.82		Evolutionary trade-offs arise when mutations that improve one life history trait incur fitness costs in other traits. Trade-offs are thought central to evolution, just as costs are to antibiotic resistance. Since drug resistance by efflux can be associated with a 10%, or more, increase in length of the Escherichia coli chromosome, we sought costs to tetracycline resistance in E. coli. It was, how…
Escherichia coli strain 104	562	LT615374		4638126	50.39		Evolutionary trade-offs arise when mutations that improve one life history trait incur fitness costs in other traits. Trade-offs are thought central to evolution, just as costs are to antibiotic resistance. Since drug resistance by efflux can be associated with a 10%, or more, increase in length of the Escherichia coli chromosome, we sought costs to tetracycline resistance in E. coli. It was, how…
Escherichia coli strain 105	562	LT615373		4638126	50.83		Evolutionary trade-offs arise when mutations that improve one life history trait incur fitness costs in other traits. Trade-offs are thought central to evolution, just as costs are to antibiotic resistance. Since drug resistance by efflux can be associated with a 10%, or more, increase in length of the Escherichia coli chromosome, we sought costs to tetracycline resistance in E. coli. It was, how…
Escherichia coli strain 106	562	LT615377	NZ_LT615377.1	4638126	50.83		Evolutionary trade-offs arise when mutations that improve one life history trait incur fitness costs in other traits. Trade-offs are thought central to evolution, just as costs are to antibiotic resistance. Since drug resistance by efflux can be associated with a 10%, or more, increase in length of the Escherichia coli chromosome, we sought costs to tetracycline resistance in E. coli. It was, how…
Escherichia coli strain 107	562	LT615375		4638126	50.83		Evolutionary trade-offs arise when mutations that improve one life history trait incur fitness costs in other traits. Trade-offs are thought central to evolution, just as costs are to antibiotic resistance. Since drug resistance by efflux can be associated with a 10%, or more, increase in length of the Escherichia coli chromosome, we sought costs to tetracycline resistance in E. coli. It was, how…
Escherichia coli strain 108	562	LT615379		4638126	50.83		Evolutionary trade-offs arise when mutations that improve one life history trait incur fitness costs in other traits. Trade-offs are thought central to evolution, just as costs are to antibiotic resistance. Since drug resistance by efflux can be associated with a 10%, or more, increase in length of the Escherichia coli chromosome, we sought costs to tetracycline resistance in E. coli. It was, how…
Escherichia coli strain 109	562	LT615376		4638126	50.83		Evolutionary trade-offs arise when mutations that improve one life history trait incur fitness costs in other traits. Trade-offs are thought central to evolution, just as costs are to antibiotic resistance. Since drug resistance by efflux can be associated with a 10%, or more, increase in length of the Escherichia coli chromosome, we sought costs to tetracycline resistance in E. coli. It was, how…
Escherichia coli strain 13E0725	562	CP020092		5112484	50.61	5278	STEC
Escherichia coli strain 13E0767	562	CP020107		4942246	50.65	5026	aEPEC
Escherichia coli strain 13E0780	562	CP020106		5371291	50.62	5654	STEC
Escherichia coli strain 300073	562	CYEJ01000000		567150	51.27	503	http://www.sanger.ac.uk/resources/downloads/bacteria/escherichia-coli.html This data is part of a pre-publication release. For information on the proper use of pre-publication data shared by the Wellcome Trust Sanger Institute (including details of any publication moratoria), please see http://www.sanger.ac.uk/datasharing/
Escherichia coli strain 401907	562	CYEP01000000		391326	51.26	358	http://www.sanger.ac.uk/resources/downloads/bacteria/escherichia-coli.html This data is part of a pre-publication release. For information on the proper use of pre-publication data shared by the Wellcome Trust Sanger Institute (including details of any publication moratoria), please see http://www.sanger.ac.uk/datasharing/
Escherichia coli strain 64	562	CP018840		4759716	50.64	4804	Chromosomes and plasmids relevant to copper resistance
Escherichia coli strain 703273	562	CYEI01000000		455856	49.68	434	http://www.sanger.ac.uk/resources/downloads/bacteria/escherichia-coli.html This data is part of a pre-publication release. For information on the proper use of pre-publication data shared by the Wellcome Trust Sanger Institute (including details of any publication moratoria), please see http://www.sanger.ac.uk/datasharing/
Escherichia coli strain 9	562	CP018323		4855460	50.68	4962	Chromosomes and plasmids relevant to copper resistance
Escherichia coli strain ACN002	562	CP007491	NZ_CP007491.1	4879931	50.69	4677	To find out the virulence factors and reveals the pathogenic mechanism
Escherichia coli strain BLK16	562	CP014642		4165783	51.03	3950	Engineered variant of Escherichia coli BL21(DE3)
Escherichia coli strain BLK9	562	CP014641		4165587	51.03	3951	Engineered variant of Escherichia coli BL21(DE3)
Escherichia coli strain C1	562	CP010116	NZ_CP010116.1	4843023	50.54	4546	Comparative genomic analysis for 50 complete genomes of different E. coli strains isolated from various environments
Escherichia coli strain C10	562	CP010132	NZ_CP010132.1	5021692	50.81	4709	Comparative genomic analysis for 50 complete genomes of different E. coli strains isolated from various environments
Escherichia coli strain C11	562	CP010133	NZ_CP010133.1	5414571	50.83	5049	Comparative genomic analysis for 50 complete genomes of different E. coli strains isolated from various environments
Escherichia coli strain C4	562	CP010121	NZ_CP010121.1	4990476	50.56	4681	Comparative genomic analysis for 50 complete genomes of different E. coli strains isolated from various environments
Escherichia coli strain C5	562	CP010122,CP010123,CP010124	NZ_CP010122.1,NZ_CP010123.1,NZ_CP010124.1	5633965	50.45	5423	Comparative genomic analysis for 50 complete genomes of different E. coli strains isolated from various environments
Escherichia coli strain C8	562	CP010125,CP010126,CP010127,CP010128	NZ_CP010125.1,NZ_CP010126.1,NZ_CP010127.1,NZ_CP010128.1	5096119	50.66	4795	Comparative genomic analysis for 50 complete genomes of different E. coli strains isolated from various environments
Escherichia coli strain C9	562	CP010129,CP010130,CP010131	NZ_CP010129.1,NZ_CP010130.1,NZ_CP010131.1	4677457	50.86	4394	Comparative genomic analysis for 50 complete genomes of different E. coli strains isolated from various environments
Escherichia coli strain CQSW20	562	CP013253	NZ_CP013253.1	4579074	50.77	4176	The goal of this study is to reveal the bacteria resistant mechanisms.
Escherichia coli strain D1	562	CP010134,CP010135,CP010136	NZ_CP010134.1,NZ_CP010135.1,NZ_CP010136.1	5207335	50.66	4980	Comparative genomic analysis for 50 complete genomes of different E. coli strains isolated from various environments
Escherichia coli strain D10	562	CP010157,CP010158,CP010159	NZ_CP010157.1,NZ_CP010158.1,NZ_CP010159.1	5247683	50.73	4946	Comparative genomic analysis for 50 complete genomes of different E. coli strains isolated from various environments
Escherichia coli strain D2	562	CP010137,CP010138,CP010139	NZ_CP010137.1,NZ_CP010138.1,NZ_CP010139.1	4876911	50.66	4599	Comparative genomic analysis for 50 complete genomes of different E. coli strains isolated from various environments
Escherichia coli strain D3	562	CP010140,CP010141,CP010142	NZ_CP010140.1,NZ_CP010141.1,NZ_CP010142.1	5236169	50.69	5033	Comparative genomic analysis for 50 complete genomes of different E. coli strains isolated from various environments
Escherichia coli strain D5	562	CP010145,CP010146,CP010147	NZ_CP010145.1,NZ_CP010146.1,NZ_CP010147.1	5019088	50.83	4763	Comparative genomic analysis for 50 complete genomes of different E. coli strains isolated from various environments
Escherichia coli strain D6	562	CP010148,CP010149	NZ_CP010148.1,NZ_CP010149.1	4910852	50.92	4640	Comparative genomic analysis for 50 complete genomes of different E. coli strains isolated from various environments
Escherichia coli strain D7	562	CP010150	NZ_CP010150.1	4827779	50.93	4557	Comparative genomic analysis for 50 complete genomes of different E. coli strains isolated from various environments
Escherichia coli strain D8	562	CP010151	NZ_CP010151.1	5130646	50.39	4831	Comparative genomic analysis for 50 complete genomes of different E. coli strains isolated from various environments
Escherichia coli strain DH1Ec095	562	CP012125	NZ_CP012125.1	4614223	50.83	4352	Whole genome sequencing to detect off-target changes (if any) after CRISPR-Cas9 editings
Escherichia coli strain DH1Ec104	562	CP012126	NZ_CP012126.1	4612363	50.83	4350	Whole genome sequencing to detect off-target changes (if any) after CRISPR-Cas9 editings
Escherichia coli strain DH1Ec169	562	CP012127	NZ_CP012127.1	4609522	50.82	4348	Whole genome sequencing to detect off-target changes (if any) after CRISPR-Cas9 editings
Escherichia coli strain DSM 103246	562	CP019944		5445834	50.51	5058	Phage application in poultry farming
Escherichia coli strain E62	562	CP022393		4914770	50.74	4908	Genetic status of the D-Serine Utilization Locus dsdCXA and Biofilm Adhesin Genes pgaABCD Defines Survival fitness and Resistance Formation Potential of Gut Microbiome Strains
Escherichia coli strain EC590	562	CP016182		4617698	50.8	4445	Complete genome of colistin-resistant strains from Malaysia
Escherichia coli strain ER1821R	562	CP016018	NZ_CP016018.1	4595577	50.83	4418	genome sequence of restrictionless mutant laboratory K12 strain
Escherichia coli strain FORC_028	562	CP012693	NZ_CP012693.1	5704396	50.62	6067	Enterohaemorrhagic Escherichia coli is one of the well-known food-borne pathogen. It was isolated from stool of foodborne poisoning patient in South Korea.
Escherichia coli strain FORC_041	562	CP016628	NZ_CP016628.1	4867152	50.75	4650	Complete genome sequencing of Escherichia coli FORC_041
Escherichia coli strain FORC_043	562	CP016828		5244443	50.75	5328	Enterohaemorrhagic Escherichia coli is one of the well-known food-borne pathogen. It was isolated from stool of foodborne poisoning patient in South Korea.
Escherichia coli strain H1	562	CP010160,CP010161,CP010162	NZ_CP010160.1,NZ_CP010161.1,NZ_CP010162.1	4826576	50.89	4550	Comparative genomic analysis for 50 complete genomes of different E. coli strains isolated from various environments
Escherichia coli strain H10	562	CP010176	NZ_CP010176.1	4805164	50.76	4558	Comparative genomic analysis for 50 complete genomes of different E. coli strains isolated from various environments
Escherichia coli strain H14	562	CP010177	NZ_CP010177.1	4735489	50.76	4478	Comparative genomic analysis for 50 complete genomes of different E. coli strains isolated from various environments
Escherichia coli strain H15	562	CP010178,CP010179	NZ_CP010178.1,NZ_CP010179.1	4857969	50.82	4592	Comparative genomic analysis for 50 complete genomes of different E. coli strains isolated from various environments
Escherichia coli strain H1827/12	562	CP013031	NZ_CP013031.1	4731493	50.76	4532	The goal of this study is to compare human and animal E. coli in order to predict zoonotic potential.
Escherichia coli strain H2	562	CP010163,CP010164,CP010165,CP010166	NZ_CP010163.1,NZ_CP010164.1,NZ_CP010165.1,NZ_CP010166.1	4577859	50.8	4326	Comparative genomic analysis for 50 complete genomes of different E. coli strains isolated from various environments
Escherichia coli strain H3	562	CP010167,CP010168	NZ_CP010167.1,NZ_CP010168.1	4679162	50.81	4426	Comparative genomic analysis for 50 complete genomes of different E. coli strains isolated from various environments
Escherichia coli strain H5	562	CP010169	NZ_CP010169.1	4833228	50.75	4535	Comparative genomic analysis for 50 complete genomes of different E. coli strains isolated from various environments
Escherichia coli strain H6	562	CP010170	NZ_CP010170.1	4832567	50.75	4539	Comparative genomic analysis for 50 complete genomes of different E. coli strains isolated from various environments
Escherichia coli strain H7	562	CP010171	NZ_CP010171.1	4807161	50.77	4524	Comparative genomic analysis for 50 complete genomes of different E. coli strains isolated from various environments
Escherichia coli strain H8	562	CP010172,CP010173,CP010174,CP010175	NZ_CP010172.1,NZ_CP010173.1,NZ_CP010174.1,NZ_CP010175.1	5137208	50.67	4863	Comparative genomic analysis for 50 complete genomes of different E. coli strains isolated from various environments
Escherichia coli strain HST04	562	CP013952		4567242	50.79	4405	SMRT sequencing of E. coli
Escherichia coli strain JEONG-1266	562	CP014314		5478683	50.49	5481	Whole genome sequencing of cultured E. coli as part of the US Food and Drug Administration surveillance project for the rapid detection of foodborne contamination events.
Escherichia coli strain K-12 NEB 5-alpha	562	CP017100	NZ_CP017100.1	4583637	50.77	4418	Closed and finished genome of NEB 5-alpha, an immediate fhuA derivative of (E. coli K-12) DH5alpha.
Escherichia coli strain K-12 substr. HMS174	562	LM993812	NZ_LM993812.1	4584860	50.82	4243	Escherichia coli str. K-12 substr. HMS174 (ATCC 47011), complete genome
Escherichia coli strain K-12 substr. RV308	562	LM995446	NZ_LM995446.1	4585620	50.79	4247	Escherichia coli str. K-12 substr. RV308 (ATCC 31608), complete genome
Escherichia coli strain K-15KW01	562	CP016358	NZ_CP016358.1	5154641	50.37	4947	Escherichia coli harboring a chromosomal blaCTX-M-15
Escherichia coli strain M6	562	CP010186,CP010187,CP010188,CP010189,CP010190	NZ_CP010186.1,NZ_CP010187.1,NZ_CP010188.1,NZ_CP010189.1,NZ_CP010190.1	5310163	50.46	4963	Comparative genomic analysis for 50 complete genomes of different E. coli strains isolated from various environments
Escherichia coli strain M8	562	CP010191,CP010192,CP010193,CP010194,CP010195	NZ_CP010191.1,NZ_CP010192.1,NZ_CP010193.1,NZ_CP010194.1,NZ_CP010195.1	5045582	50.49	4822	Comparative genomic analysis for 50 complete genomes of different E. coli strains isolated from various environments
Escherichia coli strain M9	562	CP010196,CP010197,CP010198,CP010199	NZ_CP010196.1,NZ_CP010197.1,NZ_CP010198.1,NZ_CP010199.1	5304349	50.47	4953	Comparative genomic analysis for 50 complete genomes of different E. coli strains isolated from various environments
Escherichia coli strain MC1061	562	LN877770		5027063	47.4	4609	Here we use RNASeq to identify gene expression patterns controlled by, or derived from, Stx prophage carriage and determine their influence on the biology of the Shigatoxigenic E. coli lysogen.
Escherichia coli strain MEM	562	CP012378		4928082	50.68	4824	Escherichia coli MEM genome sequencing and assembly complete genome
Escherichia coli strain MGY	562	CP019629	NZ_CP019629.1	4643284	50.79	4772	In vitro evolution experiment shows that tolerance mutations pave the way for the rapid subsequent evolution of resistance.
Escherichia coli strain NCTC86	562	CP019778	NZ_CP019778.1	5111920	50.66	5243	PacBio sequencing of the original Theodor Escherich E. coli isolate NCTC86
Escherichia coli strain NCTC86EC	562	LT601384	NZ_LT601384.1	5144250	50.65	4840	In 1885 Theodor Escherich first described Bacillus coli commune. Later this species was renamed Escherichia coli. Here we described the complete genome sequence of the strain of E. coli originally isolated by Escherich over 125 years ago. We performed genomic and phylogenetic comparisons with other E. coli strains. Consistent with Escherich’s observations, these studies revealed Escherich’s origi…
Escherichia coli strain NMEC O18	562	CP007275		5002781	50.75	4782	Escherichia coli causing avian colibacillosis and human neonatal meningitis, urinary tract infections and septicemia are collectively known as extraintestinal pathogenic E. coli (ExPEC). Characterization of ExPEC using various typing techniques has shown that they harbor many similarities despite their isolation from different host species leading to the hypothesis that ExPEC may have zoonotic po…
Escherichia coli strain PAR	562	CP012379		4859743	50.4	4686	Escherichia coli PAR complete genome sequencing and assembly
Escherichia coli strain PPECC42	562	CM003707		5019692	50.69	4825	Extraintestinal pathogenic Escherichia coli strain PPECC42 genome sequencing and assembly
Escherichia coli strain RR1	562	CP011113		4587291	50.82	4344	To trace genetic makeup of a common laboratory strain; comparative genomic research purpose
Escherichia coli strain RS76	562	CP013048		4689408	50.66	4447	Comparison between avian and human strains in order to predict zoonotic potential.
Escherichia coli strain S10	562	CP010229	NZ_CP010229.1	4886210	50.77	4631	Comparative genomic analysis for 50 complete genomes of different E. coli strains isolated from various environments
Escherichia coli strain S21	562	CP010230	NZ_CP010230.1	4733615	50.76	4475	Comparative genomic analysis for 50 complete genomes of different E. coli strains isolated from various environments
Escherichia coli strain S3	562	CP010228	NZ_CP010228.1	4632368	50.66	4409	Comparative genomic analysis for 50 complete genomes of different E. coli strains isolated from various environments
Escherichia coli strain S40	562	CP010235	NZ_CP010235.1	5399183	50.87	5113	Comparative genomic analysis for 50 complete genomes of different E. coli strains isolated from various environments
Escherichia coli strain S42	562	CP010236	NZ_CP010236.1	4838808	50.86	4577	Comparative genomic analysis for 50 complete genomes of different E. coli strains isolated from various environments
Escherichia coli strain SEC470	562	CP013962		5610558	50.26	5621	This is a strain isolated from diarrhea piglet.
Escherichia coli strain SQ110	562	CP011322		4605135	50.78	4313	Genomic sequence of a ribosomal deletion construct of E. coli MG1655
Escherichia coli strain SQ171	562	CP011323		4599702	50.78	4314	Genomic sequence of a ribosomal deletion construct of E. coli MG1655
Escherichia coli strain SQ2203	562	CP011324	NZ_CP011324.1	4605301	50.78	4313	Genomic sequence of a ribosomal deletion construct of E. coli MG1655
Escherichia coli strain SQ37	562	CP011320	NZ_CP011320.1	4633461	50.79	4314	Genomic sequence of a ribosomal deletion construct of E. coli MG1655
Escherichia coli strain SQ88	562	CP011321	NZ_CP011321.1	4610881	50.78	4313	Genomic sequence of a ribosomal deletion construct of E. coli MG1655
Escherichia coli strain ST2747	562	CP007392	NZ_CP007392.1	5054509	50.65	4631	To study Nitrofurantoin resistant mechanism
Escherichia coli strain ST540	562	CP007265	NZ_CP007265.1	4758629	51.11	4526	To study Nitrofurantoin resistant mechanism
Escherichia coli strain WAT	562	CP012380		4847481	50.84	4669	Escherichia coli WAT complete genome
Escherichia coli strain Y5	562	CP013483	NZ_CP013483.1	4839266	50.81	4585	To reveal characteristics of chromosome-borned blaNDM-1 gene positive Enterobacteriaceae strain
Escherichia coli strain YD786	562	CP013112	NZ_CP013112.1	4863501	50.56	4645	to characterize an UTI Escherichia coli isolate producing fosA6
