# Supplementary material for: Insights into the Phylogeny and Evolution of Cold Shock Proteins: From Enteropathogenic Yersinia and Escherichia coli to Eubacteria
Source: Int J Mol Sci. 2019 Aug 20;20(16):4059. doi: 10.3390/ijms20164059 (PMC6719143; doi:10.3390/ijms20164059)
Supplement: Supplementary file 1 [file ijms-20-04059-s001.zip › Supplementary Data 2.txt]

(((fig|99287_12_peg_1315|STM1243|VBISalEnt20916_1315|:0.07798442340265367145,fig|218493_5_peg_1144|SBG_1087|VBISalBon28203_1144|:0.13635827677701026217):0.17159536884473244878[72],(fig|630626_3_peg_3026|EBL_c31080|VBIEscBla78014_3026|:0.61875756479093713125,(fig|1286170_3_peg_943|RORB6_04600|VBIRaoOrn276362_0943|:0.00000100000050002909,fig|1006551_4_peg_4480|KOX_22355|VBIKleOxy189366_4480|:0.09186139005935982371):0.21546001825766908366[99]):0.11390868402988411912[57]):0.09450676311837474808[42],((fig|498217_4_peg_1214|ETAE_1305|VBIEdwTar116525_1214|:0.26190466668899542446,(fig|1109412_13_peg_765|BN1221_00753c|:0.28562361658303980771,((((fig|343509_12_peg_326|SG0145|VBISodGlo61428_0326|:0.00000100000050002909,fig|903503_4_peg_43|MEPCIT_050|VBICanMor174897_0043|:0.08393844366457235695):0.11292933104614409634[92],(((((fig|349966_5_peg_3653|yfred0001_34710|VBIYerFre50381_3653|:0.00000100000050002909,fig|349967_4_peg_1314|ymoll0001_28760|VBIYerMol36980_1314|:0.02740341779941597722):0.02769260542238928535[46],fig|527002_3_peg_2436|yaldo0001_25490|VBIYerAld45352_2436|:0.00000100000050002909):0.02772057474386398906[40],fig|273123_10_peg_3581|YPTB2950|VBIYerPse22266_3581|:0.00000100000050002909):0.00000100000050002909[20],fig|349965_6_peg_3426|yinte0001_6090|VBIYerInt66761_3426|:0.02772056592185115353):0.05593046132274789167[57],fig|29486_45_peg_1373|UGYR_06400|:0.05575987033413960792):0.05525393237821114162[56]):0.03199753567252641706[50],(((fig|1346614_3_peg_1949|M495_09985|VBISerLiq298176_1949|:0.09295054897613212741,(fig|768492_3_peg_2002|SerAS9_1998|VBISerSp170685_2002|:0.05690381777396553292,fig|399741_7_peg_2096|Spro_2061|VBISerPro44537_2096|:0.00000100000050002909):0.03073356065786947422[69]):0.02568834506214237243[51],(fig|745277_3_peg_1013|Rahaq2_1076|VBIRahAqu175761_1013|:0.02790680916247143331,fig|667129_3_peg_356|HMPREF0758_1084|VBISerOdo144996_0356|:0.00000100000050002909):0.00000100000050002909[54]):0.05747526731197670491[45],((fig|1453496_5_peg_3467|AT03_16895|:0.21303002323037717458,((((fig|291112_3_peg_1936|PAU_01756|VBIPhoAsy71438_1936|:0.02812714821249025221,fig|230089_6_peg_3929|VY86_17380|:0.02699372365571852186):0.02475512736419930443[86],((((fig|549_24_peg_2428|AL522_15190|:0.02715473035811326666,(((((((((((fig|511145_12_peg_653|b0623|VBIEscCol129921_0653|:0.00000100000050002909,fig|99287_12_peg_663|STM0629|VBISalEnt20916_0663|:0.02838840138141373107):0.02834391947277372509[46],fig|1073999_4_peg_610|BN137_586|VBICroCon210653_0610|:0.00000100000050002909):0.00000100000050002909[70],(((((fig|515618_4_peg_96|RIEPE_0091|VBICanRie18279_0096|:0.39937497894994655745,(fig|1354267_3_peg_2813|M992_2731|:0.06093588608903562770,(fig|1141662_3_peg_2169|OOA_10686|VBIProBur219422_2169|:0.00000100000050002909,((fig|500637_6_peg_2618|PROVRUST_02834|VBIProRus116159_2618|:0.08388073263578182948,(fig|1141663_3_peg_1392|OOC_06858|VBIProRet235505_1392|:0.08680060286877207265,fig|520999_6_peg_3695|PROVALCAL_04031|VBIProAlc107602_3695|:0.02935758497318956967):0.03514363057273678370[60]):0.03324018436948084770[66],(fig|1141660_3_peg_1165|OO7_05759|VBIProSne219646_1165|:0.00000100000050002909,fig|1157951_4_peg_3084|S70_15315|VBIProStu236675_3084|:0.05796738748886820503):0.00000100000050002909[48]):0.08659905590271914366[63]):0.09178670265559733810[47]):0.05027274204981647260[49]):0.06169415277793905555[29],(fig|243265_5_peg_1421|plu1289|VBIPhoLum48522_1421|:0.05849093061016344408,fig|230089_6_peg_319|VY86_01355|:0.00000100000050002909):0.00000100000050002909[56]):0.02753274265090767392[41],(fig|529507_6_peg_405|PMI0418|VBIProMir120933_0405|:0.10700291229038549901,fig|1124991_3_peg_718|MU9_0696|VBIMorMor230948_0718|:0.16809583500334565609):0.08809170281860867480[46]):0.00000100000050002909[40],((fig|1427518_3_peg_2511|XSR1_300013|VBIXenSze332274_2511|:0.12184741974572822765,fig|406817_27_peg_1278|XNC1_1321|:0.00143313863778300136):0.08529092652011825704[49],(fig|351671_5_peg_1267|XDD1_1260|:0.00000100000050002909,(fig|1427517_3_peg_639|XCR1_1180031|VBIXenCab328213_0639|:0.02754444429372176692,((fig|585054_5_peg_989|EFER_1028|VBIEscFer122920_0989|:0.06065967363370649429,(fig|511145_12_peg_910|b0880|VBIEscCol129921_0910|:0.05420368501709200287,((fig|637910_3_peg_875|ROD_08911|VBICitRod33214_0875|:0.01966559382323788269,((fig|911008_3_peg_3811|GLAD_03849|:0.05923377573091952869,(fig|99287_12_peg_995|STM0943|VBISalEnt20916_0995|:0.00000100000050002909,fig|218493_5_peg_861|SBG_0804|VBISalBon28203_0861|:0.01871266603906390422):0.00000100000050002909[50]):0.00000100000050002909[38],fig|630626_3_peg_2457|EBL_c25340|VBIEscBla78014_2457|:0.11372524556113114413):0.01837787472344721423[57]):0.01743365516801364395[37],((fig|1115515_3_peg_2496|EV102420_14_00260|:0.05542876556749948974,(((fig|706191_3_peg_1372|PANA_1332|VBIPanAna151616_1372|:0.00000100000050002909,fig|660596_6_peg_1235|CKS_3968|VBIPanSte144419_1235|:0.01798307651423197012):0.06017099333189380311[75],((((fig|498217_4_peg_2038|ETAE_2209|VBIEdwTar116525_2038|:0.03987714516019324335,fig|634503_3_peg_2216|NT01EI_2493|VBIEdwIct114273_2216|:0.00000100000050002909):0.34371303223592786225[98],(fig|82983_4_peg_2791|DSM2777_13400|:0.01881023584007493130,fig|1453496_5_peg_1625|AT03_08150|:0.00000100000050002909):0.13519092927370363055[98]):0.13411094357474745431[50],(fig|1358411_3_peg_2573|N172_05530|VBIPanDis300866_2573|:0.19260254122010353472,fig|549_24_peg_1498|AL522_10865|:0.04086799276314850848):0.01171108765055255650[68]):0.03310825610079540932[49],(fig|1560201_3_peg_59|NG42_00265|:0.00000100000050002909,((fig|634499_3_peg_2274|EpC_22940|VBIErwPyr67807_2274|:0.07498847795892735202,fig|69222_5_peg_4337|BG55_21245|VBIErwMal37709_4337|:0.00000100000050002909):0.07325944737911356530[67],fig|634500_5_peg_1809|EbC_14820|VBIErwBil95213_1809|:0.04780444063236456015):0.02429302556216780470[68]):0.03527088118122968796[62]):0.02015232752533972771[65]):0.07277483794223418845[59],(((((((fig|1073999_4_peg_363|BN137_352|VBICroCon210653_0363|:0.00000100000050002909,(fig|693216_3_peg_1421|Ctu_14900|VBICroTur150968_1421|:0.00000100000050002909,fig|1074000_3_peg_4044|BN136_4033|VBICroUni205962_4044|:0.01682844789711414671):0.01660959845021469511[60]):0.01627960433761943895[51],(fig|1208591_3_peg_3811|BN131_3809|VBICroMal266845_3811|:0.01628094878126881001,fig|290339_8_peg_2186|ESA_02458|VBICroSak107175_2186|:0.00000100000050002909):0.00000100000050002909[76]):0.03525286437005983875[69],fig|1115512_3_peg_478|EH105704_01_04930|VBIEscHer221289_0478|:0.03665238814835545395):0.02010520237299303833[55],((((fig|218491_5_peg_2692|ECA2659|VBIPecAtr54885_2692|:0.02125733971110979614,fig|561231_5_peg_1902|Pecwa_1976|VBIPecWas23660_1902|:0.01749774594035214195):0.03537189980052315996[94],fig|561230_3_peg_1720|PC1_1710|VBIPecCar70489_1720|:0.04481687254317531788):0.08876736443513098818[95],fig|566551_4_peg_1178|HMPREF0201_01281|VBICedDav94859_1178|:0.01818977614592050956):0.01846556575975616052[48],(fig|1109412_13_peg_4640|BN1221_04569|:0.08010471916901105993,((fig|1249634_3_peg_1515|D781_1590|VBISerMar265383_1515|:0.04092302375764858557,(fig|1441930_4_peg_4288|Z042_21715|VBISerFon337533_4288|:0.02047699850032132923,((fig|399741_7_peg_1703|Spro_1672|VBISerPro44537_1703|:0.02035741760027583169,fig|768492_3_peg_1650|SerAS9_1652|VBISerSp170685_1650|:0.00000100000050002909):0.02024978469634575867[64],fig|667129_3_peg_3592|HMPREF0758_4459|VBISerOdo144996_3592|:0.00000100000050002909):0.00000100000050002909[79]):0.02056334569621338232[44]):0.02175868600848216219[58],((fig|273123_10_peg_1748|YPTB1392|VBIYerPse22266_1748|:0.15779694086430035016,(fig|527004_3_peg_495|yrohd0001_31140|VBIYerRoh124190_0495|:0.03102496753392215006,((fig|349965_6_peg_1322|yinte0001_13500|VBIYerInt66761_1322|:0.00000100000050002909,(((fig|349967_4_peg_456|ymoll0001_25010|VBIYerMol36980_0456|:0.01406337546251550975,fig|349968_5_peg_2080|yberc0001_25830|VBIYerBer741_2080|:0.00000100000050002909):0.01440000868818778861[45],fig|527012_3_peg_1148|ykris0001_5330|VBIYerKri124070_1148|:0.02819279023754355309):0.00000100000050002909[70],(fig|393305_7_peg_1641|YE1516|VBIYerEnt11519_1641|:0.00000100000050002909,fig|1329363_3_peg_395|YEP1_01857|VBIYerEnt291904_0395|:0.01381835030458548191):0.01410021268353396640[66]):0.01394064360692779531[72]):0.01562923978657384042[50],(fig|349966_5_peg_3152|yfred0001_39450|VBIYerFre50381_3152|:0.00000100000050002909,fig|527002_3_peg_775|yaldo0001_19140|VBIYerAld45352_0775|:0.09040074638950246211):0.01243510313347989844[41]):0.04477290655097020816[55]):0.05595278570868055662[39]):0.14253994703309241787[53],(fig|29486_45_peg_3445|UGYR_16385|:0.11594614966200714190,(((fig|243265_5_peg_1778|plu1592|VBIPhoLum48522_1778|:0.02286395876107759698,(fig|230089_6_peg_3529|VY86_15625|:0.04102640833155320188,fig|291112_3_peg_3168|PAU_02853|VBIPhoAsy71438_3168|:0.01829928275831717646):0.02064571678372346258[65]):0.04234675451186852013[73],(fig|1427518_3_peg_2210|XSR1_280050|VBIXenSze332274_2210|:0.09983366235198110061,((fig|406817_27_peg_1499|XNC1_1540|:0.02060234811571470814,((((fig|1124991_3_peg_913|MU9_0880|VBIMorMor230948_0913|:0.24524029273447378596,fig|520999_6_peg_666|PROVALCAL_00741|VBIProAlc107602_0666|:0.27321584750836780398):0.09624140581563432606[43],fig|1354267_3_peg_2649|M992_2566|:0.24256661722893183009):0.10259060936149984322[84],fig|1427517_3_peg_104|XCR1_1030011|VBIXenCab328213_0104|:0.04019104759766374546):0.03440537804009499712[63],fig|406818_4_peg_817|XBJ1_0900|VBIXenBov95754_0817|:0.01678194136986004004):0.01566633520991078665[51]):0.08042218997298360150[63],fig|351671_5_peg_1556|XDD1_1548|:0.04037163710746118073):0.05783005765903170836[62]):0.05591977922830809744[71]):0.11895152294490511646[53],(((fig|471881_3_peg_4389|PROPEN_04669|VBIProPen132194_4389|:0.00000100000050002909,fig|529507_6_peg_670|PMI0688|VBIProMir120933_0670|:0.10751809235952834720):0.25390800619632081236[98],(fig|500637_6_peg_3344|PROVRUST_03053|VBIProRus116159_3344|:0.16196784745324349641,(fig|1141660_3_peg_1343|OO7_06684|VBIProSne219646_1343|:0.36531411414631242973,(fig|1157951_4_peg_3318|S70_16495|VBIProStu236675_3318|:0.11616413058792786350,(fig|1141662_3_peg_1944|OOA_09588|VBIProBur219422_1944|:0.00000100000050002909,fig|1141663_3_peg_1623|OOC_07973|VBIProRet235505_1623|:0.31679005591331393932):0.03513394008318256045[52]):0.00000100000050002909[53]):0.11384703303364231142[44]):0.06143187497750649678[21]):0.09097073571444257156[52],(fig|1005995_4_peg_3031|GTPT_2757|:0.19056705548400681982,fig|642227_3_peg_2009|HA49_09725|:0.08419247897070786246):0.46595641514813723738[93]):0.07038927324517946227[100]):0.07193054698369125144[76]):0.03299398239035227637[73]):0.04412756892394366359[95]):0.03354491799901068716[90]):0.02355089234427284323[90]):0.00000100000050002909[90]):0.01775592906339432467[70],fig|343509_12_peg_2511|SG1100|VBISodGlo61428_2511|:0.12450486623600173774):0.00000100000050002909[70],(fig|61648_5_peg_2861|AB182_16675|:0.00000100000050002909,(fig|1399146_3_peg_3242|EDP2_99|VBIEntClo314597_3242|:0.04191409137140295060,((fig|888063_3_peg_907|HMPREF9086_0944|VBIEntHor171080_0907|:0.01900119855607428770,fig|500639_8_peg_733|EcanA3_020100002070|VBIEntCan670_0733|:0.00000100000050002909):0.00000100000050002909[35],(fig|640513_3_peg_1559|Entas_1391|VBIEntAsb216248_1559|:0.03816163499256378794,(fig|1002368_3_peg_2580|HMPREF0880_02832|VBIYokReg189340_2580|:0.01948970894545687046,((fig|1028307_3_peg_3003|EAE_15030|VBIEntAer192003_3003|:0.00000100000050002909,(fig|1006000_3_peg_3653|GKAS_03714|:0.06053365853597277024,fig|701347_4_peg_2961|Entcl_2910|VBIEntClo171306_2961|:0.01917710889711954012):0.01893633586702980764[36]):0.00000100000050002909[97],(fig|1286170_3_peg_2159|RORB6_10595|VBIRaoOrn276362_2159|:0.01912115163247295191,(fig|1006551_4_peg_3165|KOX_15820|VBIKleOxy189366_3165|:0.00000100000050002909,fig|640131_3_peg_3414|Kvar_3463|VBIKleVar54872_3414|:0.00000100000050002909):0.00000100000050002909[55]):0.02164038485006142265[45]):0.04374369107369675824[31]):0.00000100000050002909[96]):0.02159161069135376310[92]):0.02154412192729911538[80]):0.02281805465970367097[21]):0.02278283321542378184[47]):0.02104756257698857727[90],fig|198628_6_peg_2005|Dda3937_02365|VBIDicDad25310_2005|:0.10819331156727701737):0.00928771707471578827[70]):0.04729643182984618471[99]):0.00000100000050002909[100],fig|1333848_3_peg_4273|CFNIH1_21660|:0.00000100000050002909):0.00000100000050002909[90]):0.02004025235862473553[28]):0.05174149486847161999[82]):1.88108051023897582255[100],fig|406818_4_peg_2901|XBJ1_3221|VBIXenBov95754_2901|:0.00000100000050002909):0.05584787917778499117[100]):0.00000100000050002909[100]):0.00000100000050002909[52]):0.02737836383802181445[62]):0.08694099222850622255[100],((fig|1235990_3_peg_772|HHS_07780|VBIHalHal315768_0772|:0.02835548366193790457,fig|1358411_3_peg_2817|N172_06810|VBIPanDis300866_2817|:0.00000100000050002909):0.02846662439828346811[55],(fig|107806_10_peg_497|BU489|VBIBucAph127364_0497|:0.05847827161003952418,(fig|1005995_4_peg_3182|GTPT_2903|:0.00000100000050002909,fig|642227_3_peg_1854|HA49_08955|:0.02921365603296734864):0.00000100000050002909[35]):0.02848425969689178522[100]):0.00000100000050002909[59]):0.02826641635252861301[100]):0.02819304834681019001[100],(fig|1115512_3_peg_2329|EH105704_06_00840|VBIEscHer221289_2329|:0.00000100000050002909,(fig|198628_6_peg_1290|Dda3937_02496|VBIDicDad25310_1290|:0.02683406724435139987,((fig|1044999_3_peg_3591|ETR_15941|VBIErwTra207570_3591|:0.00000100000050002909,(fig|218491_5_peg_1318|ECA1294|VBIPecAtr54885_1318|:0.02842875454030116197,fig|1560201_3_peg_2703|NG42_12655|:0.00000100000050002909):0.02694009642731738999[35]):0.02932167701041263688[100],(fig|745277_3_peg_3125|Rahaq2_3262|VBIRahAqu175761_3125|:0.01496561083581634914,((fig|399741_7_peg_1223|Spro_1189|VBISerPro44537_1223|:0.02745730566015457813,(fig|349966_5_peg_3982|yfred0001_13250|VBIYerFre50381_3982|:0.02690060297734148467,fig|393305_7_peg_3207|YE3012|VBIYerEnt11519_3207|:0.00000100000050002909):0.05432747355838619951[79]):0.00000100000050002909[77],fig|273123_10_peg_1385|YPTB1088|VBIYerPse22266_1385|:0.00000100000050002909):0.01272582474929065226[48]):0.02634424165098105119[52]):0.00000100000050002909[100]):0.02693908352572492101[100]):0.00000100000050002909[100]):0.00986455525572855173[100],((fig|500639_8_peg_2177|EcanA3_020100012321|VBIEntCan670_2177|:0.02834455170353040662,fig|1028307_3_peg_2759|EAE_13805|VBIEntAer192003_2759|:0.00000100000050002909):0.00000100000050002909[23],(fig|1006551_4_peg_2855|KOX_14175|VBIKleOxy189366_2855|:0.00000100000050002909,fig|1399146_3_peg_1793|EDP2_3123|VBIEntClo314597_1793|:0.02746139222842266386):0.02736299527218524069[53]):0.02017154566470071714[33]):0.02371185994169413072[100],fig|36870_6_peg_197|WGLp177|VBIWigGlo15804_0197|:0.05494729636848169618):0.00000100000050002909[100],fig|1286170_3_peg_2398|RORB6_11785|VBIRaoOrn276362_2398|:0.02700246656836828921):0.17250883544724987528[40],((((fig|243265_5_peg_2065|plu1842|VBIPhoLum48522_2065|:0.02614998713738417302,fig|1427518_3_peg_4071|XSR1_70002|VBIXenSze332274_4071|:0.02624699182152308991):0.00000100000050002909[80],((((fig|1427517_3_peg_2782|XCR1_3090002|VBIXenCab328213_2782|:0.05525314581771041678,fig|351671_5_peg_2412|XDD1_2381|:0.00000100000050002909):0.02601351301395929058[39],fig|291112_3_peg_2982|PAU_02695|VBIPhoAsy71438_2982|:0.02593243665108239254):0.00000100000050002909[100],(fig|1141660_3_peg_1487|OO7_07414|VBIProSne219646_1487|:0.02778250182817827707,(fig|1354267_3_peg_2426|M992_2358|:0.05567794802244455110,fig|1141663_3_peg_1771|OOC_08678|VBIProRet235505_1771|:0.00000100000050002909):0.00000100000050002909[100]):0.02821865252064996790[43]):0.00000100000050002909[100],fig|230089_6_peg_4940|VY86_21850|:0.00000100000050002909):0.00000100000050002909[100]):0.00000100000050002909[63],fig|529507_6_peg_1627|PMI1676|VBIProMir120933_1627|:0.02715612779588330930):0.09267462610451131233[27],(fig|1249634_3_peg_2755|D781_2866|VBISerMar265383_2755|:0.02296002900278158385,(fig|1346614_3_peg_3014|M495_15575|VBISerLiq298176_3014|:0.00000100000050002909,(fig|273123_10_peg_2945|YPTB2414|VBIYerPse22266_2945|:0.00000100000050002909,fig|745277_3_peg_2544|Rahaq2_2634|VBIRahAqu175761_2544|:0.02641557636764383168):0.02551221094971757239[46]):0.05647021940497100323[65]):0.07379024130615455257[80]):0.03424608780069723218[32]):0.13341688155947961647[100],fig|1453496_5_peg_2429|AT03_11980|:0.05585169043373094944):0.00000100000050002909[100],(fig|273123_10_peg_2020|YPTB1624|VBIYerPse22266_2020|:0.00000100000050002909,((fig|903503_4_peg_15|MEPCIT_022|VBICanMor174897_0015|:0.08740627805841563736,(fig|218491_5_peg_2421|ECA2391|VBIPecAtr54885_2421|:0.00000100000050002909,(fig|1109412_13_peg_4344|BN1221_04299c|:0.02834188584604859298,(fig|568817_3_peg_454|SCc_454|VBISerSym87276_0454|:0.13421836173408732695,fig|198628_6_peg_2388|Dda3937_00017|VBIDicDad25310_2388|:0.00000100000050002909):0.02912758735269105337[100]):0.00000100000050002909[72]):0.00000100000050002909[83]):0.02836425099235137179[95],fig|29486_45_peg_684|UGYR_03130|:0.02737554716637128488):0.00000100000050002909[100]):0.00000100000050002909[100]):0.02646111145089397043[100],((fig|198214_7_peg_1653|SF1403|VBIShiFle86970_1653|:0.02707861020634373672,(fig|107806_10_peg_334|BU322|VBIBucAph127364_0334|:0.18634156036516377752,fig|1073999_4_peg_1177|BN137_1130|VBICroCon210653_1177|:0.00000100000050002909):0.02787768281539573442[100]):0.00000100000050002909[100],fig|511145_12_peg_1900|b1823|VBIEscCol129921_1900|:0.00000100000050002909):0.00000100000050002909[100]):0.00000100000050002909[100]):0.02883630092533613284[100],fig|1358411_3_peg_4281|N172_14090|VBIPanDis300866_4281|:0.00000100000050002909):0.11972630960094164665[100],((fig|498217_4_peg_1691|ETAE_1834|VBIEdwTar116525_1691|:0.03208407810215951200,(((fig|745277_3_peg_1506|Rahaq2_1570|VBIRahAqu175761_1506|:0.00000100000050002909,(fig|527002_3_peg_810|yaldo0001_19460|VBIYerAld45352_0810|:0.00000100000050002909,(((fig|29486_45_peg_3474|UGYR_16525|:0.05752851659617488900,fig|768492_3_peg_1685|SerAS9_1686|VBISerSp170685_1685|:0.02854887967287878664):0.00000100000050002909[50],fig|1346614_3_peg_1592|M495_08090|VBISerLiq298176_1592|:0.00000100000050002909):0.00000100000050002909[25],((fig|393305_7_peg_1673|YE1546|VBIYerEnt11519_1673|:0.00000100000050002909,fig|349966_5_peg_2817|yfred0001_41210|VBIYerFre50381_2817|:0.02893370625272237429):0.02904639432451396747[57],(fig|349965_6_peg_1294|yinte0001_13210|VBIYerInt66761_1294|:0.00000100000050002909,((fig|498217_4_peg_2000|ETAE_2170|VBIEdwTar116525_2000|:0.04320158796067299217,((fig|1441930_4_peg_4327|Z042_21900|VBISerFon337533_4327|:0.09099534711658527342,fig|1249634_3_peg_1548|D781_1622|VBISerMar265383_1548|:0.03083040013510997962):0.02785142027010603302[55],fig|667129_3_peg_3523|HMPREF0758_4377|VBISerOdo144996_3523|:0.00000100000050002909):0.02619958542112734573[60]):0.02051353041339222527[38],fig|1453496_5_peg_1659|AT03_08320|:0.08813665579457347077):0.00000100000050002909[100]):0.00000100000050002909[90]):0.02891221597180739303[42]):0.05207719309386506235[36]):0.04153962559629696683[100]):0.29888215426705533329[97],fig|634503_3_peg_1673|NT01EI_1865|VBIEdwIct114273_1673|:0.00000100000050002909):0.03010416473523373770[100],((((fig|1441930_4_peg_4328|Z042_21905|VBISerFon337533_4328|:0.00000100000050002909,(fig|1346614_3_peg_1593|M495_08095|VBISerLiq298176_1593|:0.07628810438804893568,(fig|1249634_3_peg_1549|D781_1623|VBISerMar265383_1549|:0.10205981783523634943,fig|667129_3_peg_3522|HMPREF0758_4376|VBISerOdo144996_3522|:0.00000100000050002909):0.05134751464290593370[61]):0.09770378705778472173[62]):0.21167868537149778230[56],((fig|498217_4_peg_1999|ETAE_2169|VBIEdwTar116525_1999|:0.00000100000050002909,fig|634503_3_peg_2172|NT01EI_2449|VBIEdwIct114273_2172|:0.15684964116917279875):1.27521120810368526755[100],((fig|529507_6_peg_702|PMI0720|VBIProMir120933_0702|:0.64322635871277700215,(fig|243265_5_peg_1834|plu1632|VBIPhoLum48522_1834|:0.07074761579369491515,fig|230089_6_peg_3576|VY86_15835|:0.20308100109429394475):0.08579780143809026538[57]):0.13747897398223904442[32],(fig|1141660_3_peg_1388|OO7_06914|VBIProSne219646_1388|:0.00000100000050002909,((((fig|520999_6_peg_760|PROVALCAL_00845|VBIProAlc107602_0760|:0.00000100000050002909,fig|500637_6_peg_3436|PROVRUST_03146|VBIProRus116159_3436|:0.10930160529344193354):0.08437069505591127117[76],fig|1141663_3_peg_1676|OOC_08233|VBIProRet235505_1676|:0.07972927617094634212):0.06422582784877349515[33],fig|1157951_4_peg_3440|S70_17155|VBIProStu236675_3440|:0.03873223755185629946):0.03537021627787501066[27],fig|1141662_3_peg_1893|OOA_09341|VBIProBur219422_1893|:0.20022278720884684189):0.03181603165792998983[53]):0.52481328043835984154[99]):0.20889640450641216995[53]):0.13595947208897740666[100]):0.08698217728658838577[21],(fig|273123_10_peg_1784|YPTB1423|VBIYerPse22266_1784|:0.00000100000050002909,(((fig|527004_3_peg_463|yrohd0001_30820|VBIYerRoh124190_0463|:0.05399717439457125262,fig|393305_7_peg_1674|YE1547|VBIYerEnt11519_1674|:0.00000100000050002909):0.02691372876371209144[31],fig|349968_5_peg_2110|yberc0001_26130|VBIYerBer741_2110|:0.02694998611075676703):0.00000100000050002909[100],(fig|745277_3_peg_1507|Rahaq2_1571|VBIRahAqu175761_1507|:0.64314449057439948554,fig|29486_45_peg_3475|UGYR_16530|:0.04605373071125497958):0.13562403871682643386[34]):0.08269522216940412840[100]):0.12393465008034172670[42]):1.68543252013887534524[100],fig|1453496_5_peg_2405|AT03_11870|:0.01002487124298269069):0.10808031073891360974[88]):0.02362665971354251798[100]):0.12056407822233841665[33],(fig|667129_3_peg_2531|HMPREF0758_3336|VBISerOdo144996_2531|:0.05329345117311378582,fig|1249634_3_peg_2518|D781_2620|VBISerMar265383_2518|:0.00000100000050002909):0.06028798695396000995[61]):0.15963390676582059347[45]):0.03307508666215765170[100],(fig|406818_4_peg_2473|XBJ1_2741|VBIXenBov95754_2473|:0.06295605555261811481,((fig|1427518_3_peg_1324|XSR1_180090|VBIXenSze332274_1324|:0.13969389892768296901,fig|1427517_3_peg_4159|XCR1_970055|VBIXenCab328213_4159|:0.00000100000050002909):0.00000100000050002909[22],(fig|351671_5_peg_2497|XDD1_2464|:0.02738868430133541490,fig|406817_27_peg_2617|XNC1_2690|:0.05962869104878982390):0.03049891918829364390[41]):0.05501620073722795351[56]):0.14832032809355391589[86]):0.06917374254574769343[100]):0.40640756945705397429[88],fig|1115512_3_peg_48|EH105704_01_00470|VBIEscHer221289_0048|:0.01280777599658511345):0.10564544530364888830[100],fig|1006551_4_peg_3333|KOX_16615|VBIKleOxy189366_3333|:0.02701846959326950626):0.30221134376244007669[100]):0.00000100000050002909[100],(fig|561230_3_peg_1848|PC1_1840|VBIPecCar70489_1848|:0.02842308136756651130,fig|218491_5_peg_2500|ECA2471|VBIPecAtr54885_2500|:0.00000100000050002909):0.00000100000050002909[69]):0.06042801096690175039[100]):0.05752780653101721015[100]):0.00000100000050002909[100],((fig|393305_7_peg_4067|YE3821|VBIYerEnt11519_4067|:0.02745625562356568752,((((((fig|273123_10_peg_4305|YPTB3587|VBIYerPse22266_4305|:0.02680485254133786049,fig|214092_21_peg_4146|YPO3643|VBIYerPes7843_4146|:0.00000100000050002909):0.02668580004186537485[62],fig|214092_21_peg_4147|YPO3644|VBIYerPes7843_4147|:0.00000100000050002909):0.00000100000050002909[30],fig|273123_10_peg_4303|YPTB3585|VBIYerPse22266_4303|:0.02670191320250589473):0.03113768149275164890[26],fig|29486_45_peg_711|UGYR_03245|:0.11338776878979033025):0.02500705478206613139[100],(((((fig|1358411_3_peg_4260|N172_13980|VBIPanDis300866_4260|:0.18893316821804007066,(fig|706191_3_peg_943|PANA_0915|VBIPanAna151616_0943|:0.02958639122521804568,fig|549_24_peg_990|AL522_08415|:0.00000100000050002909):0.13878650437582312760[94]):0.20943465688817117232[73],fig|498217_4_peg_1969|ETAE_2136|VBIEdwTar116525_1969|:0.08019773090661992676):0.00000100000050002909[25],(fig|1074000_3_peg_15|BN136_39|VBICroUni205962_0015|:0.02655192790008050266,(fig|1208591_3_peg_4081|BN131_4078|VBICroMal266845_4081|:0.00000100000050002909,(fig|1073999_4_peg_1723|BN137_1667|VBICroCon210653_1723|:0.05335320014072734984,fig|1208656_3_peg_409|BN134_392|VBICroDub266698_0409|:0.02687323615892413253):0.05344573837360536844[80]):0.00000100000050002909[100]):0.20596482279462249854[91]):0.14229134583583821771[36],(fig|393305_7_peg_4069|YE3823|VBIYerEnt11519_4069|:0.00000100000050002909,(((fig|634500_5_peg_4645|EbC_43000|VBIErwBil95213_4645|:0.08872532655520842804,fig|706191_3_peg_402|PANA_0382|VBIPanAna151616_0402|:0.08951396592994452506):0.05982189936441494049[100],fig|634500_5_peg_4792|EbC_44430|VBIErwBil95213_4792|:0.21485495754990543982):0.02582153344587019561[100],(fig|768492_3_peg_4058|SerAS9_4070|VBISerSp170685_4058|:0.08424708075119215211,fig|399741_7_peg_3924|Spro_3862|VBISerPro44537_3924|:0.00000100000050002909):0.02690204349179338775[44]):0.03029297697603249365[100]):0.02700099166104841936[100]):0.00000100000050002909[100],(fig|1115515_3_peg_3610|EV102420_30_00040|:0.17537388833504771735,((fig|527002_3_peg_1599|yaldo0001_2620|VBIYerAld45352_1599|:0.05493770003397559221,(((fig|511145_12_peg_1026|b0990|VBIEscCol129921_1026|:0.03619762561367277642,fig|502347_3_peg_1904|ESCAB7627_4129|VBIEscAlb18499_1904|:0.08860567674679137307):0.20359590947943978501[91],(fig|511145_12_peg_1623|b1552|VBIEscCol129921_1623|:0.09461966572806797260,(((fig|1333848_3_peg_4289|CFNIH1_21740|:0.13649242306739084452,fig|99287_12_peg_2113|STM1996|VBISalEnt20916_2113|:0.12011572982363248607):0.02858384693425795528[36],fig|1333848_3_peg_3984|CFNIH1_20200|:0.02882057397195312079):0.03387624700315852722[37],fig|61648_5_peg_677|AB182_06595|:0.28464635948894867479):0.05481592494443821018[31]):0.16984653146841058313[72]):0.05684175638042459483[33],fig|1115512_3_peg_3459|EH105704_15_00260|VBIEscHer221289_3459|:0.23149284363904648609):0.05403323368727262072[20]):0.00000100000050002909[40],((fig|349965_6_peg_3637|yinte0001_150|VBIYerInt66761_3637|:0.02707183394578360769,((fig|566551_4_peg_333|HMPREF0201_00358|VBICedDav94859_0333|:0.00000100000050002909,(fig|1560201_3_peg_3223|NG42_15175|:0.23112424104560022609,(fig|69222_5_peg_384|BG55_01780|VBIErwMal37709_0384|:0.00000100000050002909,((fig|1560201_3_peg_2511|NG42_11810|:0.00000100000050002909,(fig|1073999_4_peg_1960|BN137_1891|VBICroCon210653_1960|:0.00000100000050002909,(fig|1074000_3_peg_2337|BN136_2334|VBICroUni205962_2337|:0.00000100000050002909,fig|693216_3_peg_3722|Ctu_39250|VBICroTur150968_3722|:0.05435089177121898291):0.02679271108450241926[56]):0.22403814277894235074[94]):0.05724141043322189537[100],(fig|634500_5_peg_1245|EbC_09420|VBIErwBil95213_1245|:0.00000100000050002909,(fig|1044999_3_peg_4828|ETR_21457|VBIErwTra207570_4828|:0.00000100000050002909,fig|716540_3_peg_906|EAM_0925|VBIErwAmy154257_0906|:0.14721646410070585165):0.02818523511009135216[55]):0.00000100000050002909[100]):0.02817955319235869796[89]):0.16279094695288012784[37]):0.05888168978714511392[100]):0.02725987910295094366[100],((((((((fig|498217_4_peg_1213|ETAE_1303|VBIEdwTar116525_1213|:0.52163437999594430838,fig|1115515_3_peg_3226|EV102420_22_00360|:0.00000100000050002909):0.02810343511533565028[20],(fig|640513_3_peg_346|Entas_0189|VBIEntAsb216248_0346|:0.02517310670384952098,((fig|637910_3_peg_4028|ROD_42491|VBICitRod33214_4028|:0.02851341521001753490,((fig|1286170_3_peg_4032|RORB6_19735|VBIRaoOrn276362_4032|:0.00000100000050002909,fig|1002368_3_peg_1102|HMPREF0880_01206|VBIYokReg189340_1102|:0.19388778998072786486):0.02865236422927733284[54],((fig|1006551_4_peg_1119|KOX_05580|VBIKleOxy189366_1119|:0.02820690932327390987,fig|1006000_3_peg_1517|GKAS_01533|:0.02830392324238451343):0.00000100000050002909[100],fig|511145_12_peg_3669|b3556|VBIEscCol129921_3669|:0.00000100000050002909):0.00000100000050002909[60]):0.00000100000050002909[100]):0.05948794952364305083[43],(fig|500639_8_peg_2740|EcanA3_020100015238|VBIEntCan670_2740|:0.02872417476086681909,fig|911008_3_peg_2562|GLAD_02597|:0.00000100000050002909):0.00000100000050002909[36]):0.00500135482141305168[29]):0.02818044989322306820[35]):0.18356948222530652948[38],fig|61648_5_peg_1729|AB182_11530|:0.00000100000050002909):0.02759008743295830388[70],(fig|1115512_3_peg_560|EH105704_01_05730|VBIEscHer221289_0560|:0.11436362966548194176,fig|1399146_3_peg_1534|EDP2_1799|VBIEntClo314597_1534|:0.00000100000050002909):0.00000100000050002909[100]):0.05691608090005458725[100],(fig|911008_3_peg_1338|GLAD_01371|:0.05676570103892316504,fig|1208656_3_peg_2047|BN134_1927|VBICroDub266698_2047|:0.11556029251232870225):0.00000100000050002909[100]):0.12199226551248359973[23],(fig|500637_6_peg_2218|PROVRUST_01997|VBIProRus116159_2218|:0.13739986951567628726,((((fig|1124991_3_peg_3692|MU9_3533|VBIMorMor230948_3692|:0.14290988116558217547,(fig|198628_6_peg_4143|Dda3937_00328|VBIDicDad25310_4143|:0.05715204327615516777,fig|561229_3_peg_230|Dd1591_0221|VBIDicZea111179_0230|:0.00000100000050002909):0.19910781644206040908[94]):0.09636685800125206758[62],((((((fig|529507_6_peg_888|PMI0913|VBIProMir120933_0888|:0.22086556484127115030,fig|1124991_3_peg_2892|MU9_2765|VBIMorMor230948_2892|:0.08217063271421368165):0.08357605147540517199[39],fig|1141663_3_peg_1841|OOC_09003|VBIProRet235505_1841|:0.06890820519037492431):0.08499597966653549275[100],(fig|529507_6_peg_787|PMI0807|VBIProMir120933_0787|:0.02750102562800331787,fig|471881_3_peg_4259|PROPEN_04536|VBIProPen132194_4259|:0.00000100000050002909):0.00000100000050002909[88]):0.12607146741223335118[30],(fig|1141660_3_peg_1606|OO7_08030|VBIProSne219646_1606|:0.00000100000050002909,(fig|1141662_3_peg_1587|OOA_07832|VBIProBur219422_1587|:0.00000100000050002909,fig|1354267_3_peg_1697|M992_1667|:0.21237482993535239384):0.05392423829925701434[31]):0.04130583996605903530[32]):0.05800848393998725427[100],(fig|406818_4_peg_646|XBJ1_0716|VBIXenBov95754_0646|:0.16199563739831421283,((fig|291112_3_peg_1165|PAU_01028|VBIPhoAsy71438_1165|:0.02690186315903927289,(fig|243265_5_peg_4301|plu3790|VBIPhoLum48522_4301|:0.02423077337254041230,fig|230089_6_peg_544|VY86_02410|:0.00000100000050002909):0.02190808919000431301[69]):0.06189757132696496050[62],fig|1354267_3_peg_1804|M992_1765|:0.33793422596584876683):0.10443997256397533069[64]):0.07936849381495501843[44]):0.08852645760813845910[100],fig|1354267_3_peg_1801|M992_1762|:0.00000100000050002909):0.12839182558730874439[22]):0.09838466142977921047[100],fig|520999_6_peg_1080|PROVALCAL_01185|VBIProAlc107602_1080|:0.00000100000050002909):0.00000100000050002909[100],fig|520999_6_peg_2844|PROVALCAL_03101|VBIProAlc107602_2844|:0.02667191593535746946):0.04110166887350266002[100]):0.13852443727876312396[80]):0.03219323281963083067[100],fig|1453496_5_peg_3853|AT03_18725|:0.08642000000712846131):0.02575931854177081898[100],(fig|630626_3_peg_3895|EBL_c39990|VBIEscBla78014_3895|:0.05601414220497855784,((fig|500637_6_peg_506|PROVRUST_00547|VBIProRus116159_0506|:0.05024817035424000017,(fig|1427518_3_peg_2124|XSR1_270012|VBIXenSze332274_2124|:0.07517588750751373616,fig|406817_27_peg_1951|XNC1_2007|:0.06797641422176593784):0.16978244596140140699[64]):0.00000100000050002909[100],(fig|1286170_3_peg_944|RORB6_04605|VBIRaoOrn276362_0944|:0.35187663890226761332,((fig|888063_3_peg_399|HMPREF9086_0417|VBIEntHor171080_0399|:0.18579238876148360116,((fig|1006000_3_peg_1948|GKAS_01961|:0.13924232326791649572,fig|1006551_4_peg_3334|KOX_16620|VBIKleOxy189366_3334|:0.34002684210278816268):0.04327416821693629706[48],((fig|1006551_4_peg_456|KOX_02285|VBIKleOxy189366_0456|:0.02591844300977817414,fig|1028307_3_peg_4181|EAE_20965|VBIEntAer192003_4181|:0.02861007428021447238):0.08623729296942292399[93],(fig|1002368_3_peg_1981|HMPREF0880_02161|VBIYokReg189340_1981|:0.00000100000050002909,fig|1399146_3_peg_1510|EDP2_1774|VBIEntClo314597_1510|:0.05430805328744097576):0.05004560685976204570[83]):0.10976640507992052598[66]):0.13440907571543037058[55]):0.42503457232883895545[95],(fig|511145_12_peg_1628|b1557|VBIEscCol129921_1628|:0.02778737385004222821,fig|585054_5_peg_4262|EFER_4436|VBIEscFer122920_4262|:0.02099292115446232260):0.09915424110913184652[89]):0.02155038668987099837[43]):0.19899254376379149623[42]):0.03417425570844041804[66]):0.02896296258775032939[100]):0.02675445551378941023[100]):0.05472359939140889612[100]):0.00000100000050002909[100],fig|349967_4_peg_2624|ymoll0001_35620|VBIYerMol36980_2624|:0.05448983462803936445):0.02691974139015748668[100]):0.00000100000050002909[100]):0.05431764139098277377[100]):0.05566033295528082653[100]):0.00000100000050002909[100],fig|1329363_3_peg_2703|YEP1_13141|VBIYerEnt291904_2703|:0.00000100000050002909):0.00000100000050002909[100]):0.00000100000050002909[100],((fig|549_24_peg_4451|AL522_02205|:0.18251709121445747197,fig|406818_4_peg_3237|XBJ1_3575|VBIXenBov95754_3237|:0.08956216160490904077):0.02736606429039375316[100],fig|1453496_5_peg_3352|AT03_16370|:0.00000100000050002909):0.05793121992630121536[78]):0.02870198914524383846[100]):0.00000100000050002909[92]):2.05952120982029640572[100]):0.39562551203386892018[83],(fig|511145_12_peg_1025|b0989|VBIEscCol129921_1025|:0.11594676203804266112,fig|502347_3_peg_1903|ESCAB7627_4128|VBIEscAlb18499_1903|:0.03189015741040001489):0.06575963501178762327[61]):0.03760216357594634712[43],fig|511145_12_peg_1629|b1558|VBIEscCol129921_1629|:0.37591920922717886322);
