# Supplementary material for: Insights into the Phylogeny and Evolution of Cold Shock Proteins: From Enteropathogenic Yersinia and Escherichia coli to Eubacteria
Source: Int J Mol Sci. 2019 Aug 20;20(16):4059. doi: 10.3390/ijms20164059 (PMC6719143; doi:10.3390/ijms20164059)
Supplement: Supplementary file 1 [file ijms-20-04059-s001.zip › Supplementary Data 3.txt]

(CspI_b1552:0.12942884706250409876,(((((CspF_b1558:0.20031907558165965022,CspH_b0989:0.09289870520503060169):1.20733628542151349983[100],CspA1_YE3821_YE:0.02962934058420950076):0.00000100000050002909[56],(CspA2_YPTB3587_YP:0.02988820999991656166,(CspA1_YPTB3585_YP:0.00000100000050002909,(CspB_YE0940_YE:0.00000100000050002909,CspB_YPTB2950_YP:0.00000100000050002909):0.07904742620171612000[100]):0.01436269599717268294[76]):0.01478433965271761311[68]):0.02978628172747841904[63],CspA2_YE3823_YE:0.00000100000050002909):0.00000100000050002909[58],((((CspC2_YE2590_YE:0.00000100000050002909,CspC_YPTB2414_YP:0.00000100000050002909):0.07795907082712381919[100],(((CspC_YPTB1624_YP:0.00000100000050002909,CspC1_YE1765_YE:0.00000100000050002909):0.00000100000050002909[90],CspC_b1823:0.01477107627221915624):0.10642649278393712109[99],((CspD_b0880:0.00000100000050002909,(CspD_YPTB1392_YP:0.13423068249309003108,CspD_YE1516_YE:0.04277611999163252049):0.12433083271101735834[97]):0.93429023154135948381[100],(CspE_b0623:0.03734274745983166138,(CspE_YE3012_YE:0.02935587299055154864,CspE_YPTB1088_YP:0.00000100000050002909):0.02272077842057681693[90]):0.00000100000050002909[65]):0.06873439293897837254[21]):0.03645918542034829596[59]):0.03957746611637807249[65],(CspE2_YE1546_YE:0.19120782155726520624,(CspB_YPTB1423_YP:0.00000100000050002909,(CspE2_ERS008666_00274_YP:0.00000100000050002909,CspB_YE1547_YE:0.02923476088130181130):0.02904311146282236369[77]):0.76545874456723150825[100]):0.16324083269928327256[74]):0.08211706189075358708[70],(CspA_b3556:0.15165715451609421138,CspB_b1557:0.13866094934996109345):0.10306376897168868789[74]):0.02970209568903791134[53]):0.06660220597499659501[63],CspG_b0990:0.15775626394951708376);
