# Supplementary material for: Insights into the Phylogeny and Evolution of Cold Shock Proteins: From Enteropathogenic Yersinia and Escherichia coli to Eubacteria
Source: Int J Mol Sci. 2019 Aug 20;20(16):4059. doi: 10.3390/ijms20164059 (PMC6719143; doi:10.3390/ijms20164059)
Supplement: Supplementary file 1 [file ijms-20-04059-s001.zip › Supplementary Data 4.txt]

(fig|511145_12_peg_1025|b0989|VBIEscCol129921_1025|:0.09061301447384013941,(((((fig|406818_4_peg_3237|XBJ1_3575|VBIXenBov95754_3237|:0.00000100000050002909,fig|1453496_5_peg_3352|AT03_16370|:0.00000100000050002909):0.00000100000050002909[81],fig|1346614_3_peg_1949|M495_09985|VBISerLiq298176_1949|:0.00000100000050002909):0.00000100000050002909[45],((((fig|273123_10_peg_4303|YPTB3585|VBIYerPse22266_4303|:0.00000100000050002909,(fig|399741_7_peg_2096|Spro_2061|VBISerPro44537_2096|:0.00000100000050002909,fig|667129_3_peg_356|HMPREF0758_1084|VBISerOdo144996_0356|:0.00000100000050002909):0.00000100000050002909[82]):0.00000100000050002909[93],((fig|768492_3_peg_2002|SerAS9_1998|VBISerSp170685_2002|:0.00000100000050002909,fig|349967_4_peg_1314|ymoll0001_28760|VBIYerMol36980_1314|:0.00000100000050002909):0.00000100000050002909[75],(fig|273123_10_peg_3581|YPTB2950|VBIYerPse22266_3581|:0.00000100000050002909,(fig|527002_3_peg_2436|yaldo0001_25490|VBIYerAld45352_2436|:0.00000100000050002909,(fig|349966_5_peg_3653|yfred0001_34710|VBIYerFre50381_3653|:0.00000100000050002909,(fig|29486_45_peg_1373|UGYR_06400|:0.00000100000050002909,(fig|349965_6_peg_3426|yinte0001_6090|VBIYerInt66761_3426|:0.00000100000050002909,fig|745277_3_peg_1013|Rahaq2_1076|VBIRahAqu175761_1013|:0.00000100000050002909):0.00000100000050002909[72]):0.00000100000050002909[80]):0.00000100000050002909[77]):0.00000100000050002909[90]):0.00000100000050002909[70]):0.00000100000050002909[90]):0.00000100000050002909[100],((fig|273123_10_peg_4305|YPTB3587|VBIYerPse22266_4305|:0.10862837204291293791,((fig|1329363_3_peg_2703|YEP1_13141|VBIYerEnt291904_2703|:0.00000100000050002909,fig|214092_21_peg_4146|YPO3643|VBIYerPes7843_4146|:0.00000100000050002909):0.00000100000050002909[90],((fig|214092_21_peg_4147|YPO3644|VBIYerPes7843_4147|:0.00000100000050002909,fig|393305_7_peg_4067|YE3821|VBIYerEnt11519_4067|:0.00000100000050002909):0.00000100000050002909[100],fig|343509_12_peg_326|SG0145|VBISodGlo61428_0326|:0.00000100000050002909):0.00000100000050002909[73]):0.00000100000050002909[100]):0.00000100000050002909[100],(((fig|1453496_5_peg_3467|AT03_16895|:0.11174224076048153154,(fig|218491_5_peg_2500|ECA2471|VBIPecAtr54885_2500|:0.00000100000050002909,fig|561230_3_peg_1848|PC1_1840|VBIPecCar70489_1848|:0.00000100000050002909):0.00000100000050002909[62]):0.29044881330356142612[69],(fig|903503_4_peg_43|MEPCIT_050|VBICanMor174897_0043|:0.10173438047107180582,(fig|1109412_13_peg_765|BN1221_00753c|:0.00000100000050002909,fig|29486_45_peg_711|UGYR_03245|:0.00000100000050002909):0.00000100000050002909[55]):0.03993169077003358436[60]):0.08775979517622974069[100],(((fig|1208656_3_peg_2047|BN134_1927|VBICroDub266698_2047|:0.00000100000050002909,((fig|1002368_3_peg_1102|HMPREF0880_01206|VBIYokReg189340_1102|:0.11263241384570302217,((fig|511145_12_peg_1026|b0990|VBIEscCol129921_1026|:0.10897721735901717832,((fig|1115512_3_peg_3459|EH105704_15_00260|VBIEscHer221289_3459|:0.00000100000050002909,fig|498217_4_peg_1213|ETAE_1303|VBIEdwTar116525_1213|:0.23623573514126036677):0.11375375136648255281[52],((fig|693216_3_peg_3722|Ctu_39250|VBICroTur150968_3722|:0.00000100000050002909,fig|1074000_3_peg_2337|BN136_2334|VBICroUni205962_2337|:0.00000100000050002909):0.00000100000050002909[23],fig|1073999_4_peg_1960|BN137_1891|VBICroCon210653_1960|:0.00000100000050002909):0.10573273343658103063[55]):0.11083329202066710684[21]):0.00000100000050002909[100],((((fig|911008_3_peg_2562|GLAD_02597|:0.00000100000050002909,fig|911008_3_peg_1338|GLAD_01371|:0.00000100000050002909):0.00000100000050002909[89],(fig|637910_3_peg_4028|ROD_42491|VBICitRod33214_4028|:0.00000100000050002909,fig|511145_12_peg_3669|b3556|VBIEscCol129921_3669|:0.00000100000050002909):0.00000100000050002909[94]):0.00000100000050002909[100],((fig|1006551_4_peg_1119|KOX_05580|VBIKleOxy189366_1119|:0.00000100000050002909,fig|1286170_3_peg_4032|RORB6_19735|VBIRaoOrn276362_4032|:0.00000100000050002909):0.00000100000050002909[68],(fig|500639_8_peg_2740|EcanA3_020100015238|VBIEntCan670_2740|:0.00000100000050002909,fig|1006000_3_peg_1517|GKAS_01533|:0.00000100000050002909):0.00000100000050002909[88]):0.00000100000050002909[100]):0.00000100000050002909[100],(fig|640513_3_peg_346|Entas_0189|VBIEntAsb216248_0346|:0.00000100000050002909,fig|1115515_3_peg_3226|EV102420_22_00360|:0.00000100000050002909):0.00000100000050002909[97]):0.00000100000050002909[100]):0.00000100000050002909[100]):0.10521545420088578016[72],(((fig|1115515_3_peg_3610|EV102420_30_00040|:0.00000100000050002909,(fig|1333848_3_peg_4289|CFNIH1_21740|:0.04076193083287701219,(((fig|511145_12_peg_1623|b1552|VBIEscCol129921_1623|:0.00000100000050002909,fig|1333848_3_peg_3984|CFNIH1_20200|:0.00000100000050002909):0.00000100000050002909[100],fig|61648_5_peg_677|AB182_06595|:0.00000100000050002909):0.00000100000050002909[100],fig|99287_12_peg_2113|STM1996|VBISalEnt20916_2113|:0.00000100000050002909):0.12327284950144262732[51]):0.21706683621611239099[43]):0.22299859764145119057[100],fig|1115512_3_peg_560|EH105704_01_05730|VBIEscHer221289_0560|:0.00000100000050002909):0.00000100000050002909[100],(fig|61648_5_peg_1729|AB182_11530|:0.00000100000050002909,fig|1399146_3_peg_1534|EDP2_1799|VBIEntClo314597_1534|:0.00000100000050002909):0.10211199656530413338[66]):0.09812059032653029644[28]):0.00000100000050002909[100]):0.11481129638523979164[100],(fig|399741_7_peg_3924|Spro_3862|VBISerPro44537_3924|:0.00000100000050002909,fig|768492_3_peg_4058|SerAS9_4070|VBISerSp170685_4058|:0.00000100000050002909):0.00000100000050002909[54]):0.11929284599958293878[100],(((((fig|529507_6_peg_787|PMI0807|VBIProMir120933_0787|:0.00000100000050002909,fig|471881_3_peg_4259|PROPEN_04536|VBIProPen132194_4259|:0.00000100000050002909):0.00000100000050002909[47],fig|529507_6_peg_888|PMI0913|VBIProMir120933_0888|:0.10762311634635217394):0.13654228550769112460[28],((fig|1124991_3_peg_2892|MU9_2765|VBIMorMor230948_2892|:0.00000100000050002909,fig|500637_6_peg_2218|PROVRUST_01997|VBIProRus116159_2218|:0.00000100000050002909):0.00000100000050002909[100],fig|1141663_3_peg_1841|OOC_09003|VBIProRet235505_1841|:0.00000100000050002909):0.00000100000050002909[31]):0.03652173617691634178[20],(((((((((fig|520999_6_peg_1080|PROVALCAL_01185|VBIProAlc107602_1080|:0.00000100000050002909,(fig|561229_3_peg_230|Dd1591_0221|VBIDicZea111179_0230|:0.00000100000050002909,fig|1124991_3_peg_3692|MU9_3533|VBIMorMor230948_3692|:0.00000100000050002909):0.00000100000050002909[100]):0.00000100000050002909[79],fig|520999_6_peg_2844|PROVALCAL_03101|VBIProAlc107602_2844|:0.00000100000050002909):0.00000100000050002909[23],(fig|1354267_3_peg_1804|M992_1765|:0.21179901424971003809,fig|1354267_3_peg_1801|M992_1762|:0.00000100000050002909):0.12757921152478302051[27]):0.00000100000050002909[49],(((fig|1249634_3_peg_1548|D781_1622|VBISerMar265383_1548|:0.00000100000050002909,fig|1441930_4_peg_4327|Z042_21900|VBISerFon337533_4327|:0.00000100000050002909):0.00000100000050002909[82],(((fig|498217_4_peg_2000|ETAE_2170|VBIEdwTar116525_2000|:0.00000100000050002909,(fig|667129_3_peg_3523|HMPREF0758_4377|VBISerOdo144996_3523|:0.00000100000050002909,(fig|349965_6_peg_1294|yinte0001_13210|VBIYerInt66761_1294|:0.00000100000050002909,fig|1453496_5_peg_1659|AT03_08320|:0.00000100000050002909):0.00000100000050002909[100]):0.00000100000050002909[87]):0.00000100000050002909[25],(fig|393305_7_peg_1673|YE1546|VBIYerEnt11519_1673|:0.00000100000050002909,fig|349966_5_peg_2817|yfred0001_41210|VBIYerFre50381_2817|:0.00000100000050002909):0.10300380893169976126[67]):0.00000100000050002909[47],((fig|768492_3_peg_1685|SerAS9_1686|VBISerSp170685_1685|:0.00000100000050002909,fig|1346614_3_peg_1592|M495_08090|VBISerLiq298176_1592|:0.00000100000050002909):0.00000100000050002909[22],fig|29486_45_peg_3474|UGYR_16525|:0.00000100000050002909):0.10345935849599255385[66]):0.10224889579047947985[33]):0.11925563115083127885[34],(fig|527002_3_peg_810|yaldo0001_19460|VBIYerAld45352_0810|:0.00000100000050002909,fig|745277_3_peg_1506|Rahaq2_1570|VBIRahAqu175761_1506|:0.00000100000050002909):0.00000100000050002909[90]):0.33900434267374579544[82]):0.09886984670559660626[100],(((fig|1141662_3_peg_2169|OOA_10686|VBIProBur219422_2169|:0.00000100000050002909,(fig|218491_5_peg_1318|ECA1294|VBIPecAtr54885_1318|:0.00000100000050002909,(fig|1073999_4_peg_610|BN137_586|VBICroCon210653_0610|:0.00000100000050002909,((((fig|36870_6_peg_197|WGLp177|VBIWigGlo15804_0197|:0.00000100000050002909,(((fig|230089_6_peg_319|VY86_01355|:0.00000100000050002909,((fig|1005995_4_peg_3182|GTPT_2903|:0.00000100000050002909,(((fig|399741_7_peg_1223|Spro_1189|VBISerPro44537_1223|:0.00000100000050002909,(fig|642227_3_peg_1854|HA49_08955|:0.00000100000050002909,fig|1157951_4_peg_3084|S70_15315|VBIProStu236675_3084|:0.00000100000050002909):0.00000100000050002909[100]):0.00000100000050002909[100],fig|1354267_3_peg_2813|M992_2731|:0.00000100000050002909):0.00000100000050002909[100],fig|1141660_3_peg_1165|OO7_05759|VBIProSne219646_1165|:0.00000100000050002909):0.00000100000050002909[100]):0.00000100000050002909[100],fig|273123_10_peg_1385|YPTB1088|VBIYerPse22266_1385|:0.00000100000050002909):0.00000100000050002909[100]):0.00000100000050002909[100],((fig|515618_4_peg_96|RIEPE_0091|VBICanRie18279_0096|:0.34963828991114809241,((fig|393305_7_peg_3207|YE3012|VBIYerEnt11519_3207|:0.00000100000050002909,fig|349966_5_peg_3982|yfred0001_13250|VBIYerFre50381_3982|:0.00000100000050002909):0.00000100000050002909[22],fig|1124991_3_peg_718|MU9_0696|VBIMorMor230948_0718|:0.00000100000050002909):0.00000100000050002909[45]):0.10900834556429653266[100],(fig|1115512_3_peg_48|EH105704_01_00470|VBIEscHer221289_0048|:0.00000100000050002909,fig|1006551_4_peg_3333|KOX_16615|VBIKleOxy189366_3333|:0.00000100000050002909):0.21519776857141492687[75]):0.00000100000050002909[100]):0.00000100000050002909[100],fig|406817_27_peg_1278|XNC1_1321|:0.00000100000050002909):0.00000100000050002909[100]):0.00000100000050002909[100],fig|1044999_3_peg_3591|ETR_15941|VBIErwTra207570_3591|:0.00000100000050002909):0.00000100000050002909[100],((fig|1235990_3_peg_772|HHS_07780|VBIHalHal315768_0772|:0.00000100000050002909,(fig|243265_5_peg_1421|plu1289|VBIPhoLum48522_1421|:0.00000100000050002909,fig|500637_6_peg_2618|PROVRUST_02834|VBIProRus116159_2618|:0.00000100000050002909):0.00000100000050002909[100]):0.00000100000050002909[100],(fig|198628_6_peg_1290|Dda3937_02496|VBIDicDad25310_1290|:0.00000100000050002909,fig|1141663_3_peg_1392|OOC_06858|VBIProRet235505_1392|:0.00000100000050002909):0.00000100000050002909[38]):0.00000100000050002909[100]):0.00000100000050002909[100],(fig|1115512_3_peg_2329|EH105704_06_00840|VBIEscHer221289_2329|:0.00000100000050002909,(fig|351671_5_peg_1267|XDD1_1260|:0.00000100000050002909,(fig|520999_6_peg_3695|PROVALCAL_04031|VBIProAlc107602_3695|:0.00000100000050002909,(fig|1560201_3_peg_2703|NG42_12655|:0.00000100000050002909,((((fig|1427517_3_peg_639|XCR1_1180031|VBIXenCab328213_0639|:0.00000100000050002909,(fig|406818_4_peg_2901|XBJ1_3221|VBIXenBov95754_2901|:0.00000100000050002909,fig|1399146_3_peg_1793|EDP2_3123|VBIEntClo314597_1793|:0.00000100000050002909):0.00000100000050002909[100]):0.00000100000050002909[100],fig|745277_3_peg_3125|Rahaq2_3262|VBIRahAqu175761_3125|:0.00000100000050002909):0.00000100000050002909[100],fig|107806_10_peg_497|BU489|VBIBucAph127364_0497|:0.00000100000050002909):0.00000100000050002909[100],((((fig|99287_12_peg_663|STM0629|VBISalEnt20916_0663|:0.00000100000050002909,fig|500639_8_peg_2177|EcanA3_020100012321|VBIEntCan670_2177|:0.00000100000050002909):0.00000100000050002909[48],(fig|1028307_3_peg_2759|EAE_13805|VBIEntAer192003_2759|:0.00000100000050002909,fig|1286170_3_peg_2398|RORB6_11785|VBIRaoOrn276362_2398|:0.00000100000050002909):0.00000100000050002909[39]):0.00000100000050002909[100],fig|1006551_4_peg_2855|KOX_14175|VBIKleOxy189366_2855|:0.00000100000050002909):0.00000100000050002909[100],fig|1358411_3_peg_2817|N172_06810|VBIPanDis300866_2817|:0.00000100000050002909):0.00000100000050002909[100]):0.00000100000050002909[100]):0.00000100000050002909[100]):0.00000100000050002909[100]):0.00000100000050002909[100]):0.00000100000050002909[100]):0.00000100000050002909[100]):0.00000100000050002909[100]):0.00000100000050002909[100]):0.00000100000050002909[100],fig|511145_12_peg_653|b0623|VBIEscCol129921_0653|:0.00000100000050002909):0.00000100000050002909[100],fig|529507_6_peg_405|PMI0418|VBIProMir120933_0405|:0.10791562468868820535):0.11355177626537864277[100]):0.00000100000050002909[100],(((fig|903503_4_peg_15|MEPCIT_022|VBICanMor174897_0015|:0.00000100000050002909,fig|1427517_3_peg_2782|XCR1_3090002|VBIXenCab328213_2782|:0.00000100000050002909):0.00000100000050002909[24],fig|351671_5_peg_2497|XDD1_2464|:0.00000100000050002909):0.05745527549518339439[49],((fig|568817_3_peg_454|SCc_454|VBISerSym87276_0454|:0.00000100000050002909,fig|1427518_3_peg_1324|XSR1_180090|VBIXenSze332274_1324|:0.00000100000050002909):0.10174820883627190560[60],fig|107806_10_peg_334|BU322|VBIBucAph127364_0334|:0.13902372447371300068):0.00000100000050002909[97]):0.10077904172222522383[88]):0.00000100000050002909[100],((fig|1109412_13_peg_4344|BN1221_04299c|:0.00000100000050002909,(((fig|1249634_3_peg_2755|D781_2866|VBISerMar265383_2755|:0.00000100000050002909,fig|1358411_3_peg_4281|N172_14090|VBIPanDis300866_4281|:0.00000100000050002909):0.00000100000050002909[100],fig|1346614_3_peg_3014|M495_15575|VBISerLiq298176_3014|:0.00000100000050002909):0.00000100000050002909[100],((fig|198628_6_peg_2388|Dda3937_00017|VBIDicDad25310_2388|:0.00000100000050002909,(fig|1073999_4_peg_1177|BN137_1130|VBICroCon210653_1177|:0.00000100000050002909,(((fig|745277_3_peg_2544|Rahaq2_2634|VBIRahAqu175761_2544|:0.00000100000050002909,fig|406817_27_peg_2617|XNC1_2690|:0.00000100000050002909):0.00000100000050002909[66],fig|1427518_3_peg_4071|XSR1_70002|VBIXenSze332274_4071|:0.00000100000050002909):0.00000100000050002909[100],fig|1427518_3_peg_2511|XSR1_300013|VBIXenSze332274_2511|:0.00000100000050002909):0.00000100000050002909[100]):0.00000100000050002909[100]):0.00000100000050002909[100],((fig|1354267_3_peg_2426|M992_2358|:0.00000100000050002909,(fig|406818_4_peg_2473|XBJ1_2741|VBIXenBov95754_2473|:0.00000100000050002909,fig|1141663_3_peg_1771|OOC_08678|VBIProRet235505_1771|:0.00000100000050002909):0.00000100000050002909[26]):0.00000100000050002909[100],fig|549_24_peg_2428|AL522_15190|:0.00000100000050002909):0.00000100000050002909[100]):0.00000100000050002909[100]):0.00000100000050002909[100]):0.00000100000050002909[100],(fig|498217_4_peg_1691|ETAE_1834|VBIEdwTar116525_1691|:0.00000100000050002909,((((fig|29486_45_peg_684|UGYR_03130|:0.00000100000050002909,fig|273123_10_peg_2020|YPTB1624|VBIYerPse22266_2020|:0.00000100000050002909):0.00000100000050002909[28],((((fig|667129_3_peg_2531|HMPREF0758_3336|VBISerOdo144996_2531|:0.00000100000050002909,((fig|243265_5_peg_2065|plu1842|VBIPhoLum48522_2065|:0.00000100000050002909,fig|529507_6_peg_1627|PMI1676|VBIProMir120933_1627|:0.00000100000050002909):0.00000100000050002909[52],(fig|273123_10_peg_2945|YPTB2414|VBIYerPse22266_2945|:0.00000100000050002909,(((fig|634503_3_peg_1673|NT01EI_1865|VBIEdwIct114273_1673|:0.00000100000050002909,fig|1249634_3_peg_2518|D781_2620|VBISerMar265383_2518|:0.00000100000050002909):0.00000100000050002909[74],fig|1141660_3_peg_1487|OO7_07414|VBIProSne219646_1487|:0.00000100000050002909):0.00000100000050002909[100],(fig|218491_5_peg_2421|ECA2391|VBIPecAtr54885_2421|:0.00000100000050002909,(fig|291112_3_peg_2982|PAU_02695|VBIPhoAsy71438_2982|:0.00000100000050002909,fig|230089_6_peg_4940|VY86_21850|:0.00000100000050002909):0.00000100000050002909[32]):0.00000100000050002909[100]):0.00000100000050002909[42]):0.00000100000050002909[100]):0.00000100000050002909[100]):0.00000100000050002909[100],fig|291112_3_peg_1936|PAU_01756|VBIPhoAsy71438_1936|:0.00000100000050002909):0.00000100000050002909[100],fig|351671_5_peg_2412|XDD1_2381|:0.00000100000050002909):0.00000100000050002909[100],fig|1427517_3_peg_4159|XCR1_970055|VBIXenCab328213_4159|:0.00000100000050002909):0.00000100000050002909[100]):0.00000100000050002909[100],((fig|230089_6_peg_3929|VY86_17380|:0.00000100000050002909,fig|1453496_5_peg_2405|AT03_11870|:0.00000100000050002909):0.00000100000050002909[100],fig|198214_7_peg_1653|SF1403|VBIShiFle86970_1653|:0.00000100000050002909):0.00000100000050002909[100]):0.00000100000050002909[100],fig|511145_12_peg_1900|b1823|VBIEscCol129921_1900|:0.00000100000050002909):0.00000100000050002909[100]):0.00000100000050002909[100]):0.00000100000050002909[48]):0.00000100000050002909[100],fig|1453496_5_peg_2429|AT03_11980|:0.10152206084551122778):0.00000100000050002909[100],fig|198628_6_peg_4143|Dda3937_00328|VBIDicDad25310_4143|:0.10057283165423722138):0.18555280773477639267[48]):0.10722783359378507129[100],((fig|1286170_3_peg_944|RORB6_04605|VBIRaoOrn276362_0944|:0.10157156113380329254,(((fig|1074000_3_peg_15|BN136_39|VBICroUni205962_0015|:0.10117387156874525778,fig|1073999_4_peg_1723|BN137_1667|VBICroCon210653_1723|:0.10178736939550876717):0.00000100000050002909[46],(fig|1208656_3_peg_409|BN134_392|VBICroDub266698_0409|:0.00000100000050002909,fig|1208591_3_peg_4081|BN131_4078|VBICroMal266845_4081|:0.00000100000050002909):0.00000100000050002909[43]):0.10194508996131734779[31],((((((fig|1399146_3_peg_1510|EDP2_1774|VBIEntClo314597_1510|:0.00000100000050002909,fig|1002368_3_peg_1981|HMPREF0880_02161|VBIYokReg189340_1981|:0.00000100000050002909):0.13022081062608711899[82],(fig|1028307_3_peg_4181|EAE_20965|VBIEntAer192003_4181|:0.00000100000050002909,fig|1006551_4_peg_456|KOX_02285|VBIKleOxy189366_0456|:0.00000100000050002909):0.12504570507329593188[83]):0.21404920854296938248[45],(fig|1006551_4_peg_3334|KOX_16620|VBIKleOxy189366_3334|:0.88827587427194332204,(fig|888063_3_peg_399|HMPREF9086_0417|VBIEntHor171080_0399|:0.17087225285628979132,fig|1006000_3_peg_1948|GKAS_01961|:0.14752809225120816494):0.00000100000050002909[61]):0.14602475103360534892[35]):0.30568018766050558677[48],(fig|511145_12_peg_1628|b1557|VBIEscCol129921_1628|:0.00000100000050002909,fig|585054_5_peg_4262|EFER_4436|VBIEscFer122920_4262|:0.00000100000050002909):0.00000100000050002909[65]):0.10202036719504403717[100],((((((((fig|1560201_3_peg_3223|NG42_15175|:0.00000100000050002909,fig|1044999_3_peg_4828|ETR_21457|VBIErwTra207570_4828|:0.00000100000050002909):0.00000100000050002909[100],fig|1560201_3_peg_2511|NG42_11810|:0.00000100000050002909):0.00000100000050002909[77],(fig|69222_5_peg_384|BG55_01780|VBIErwMal37709_0384|:0.00000100000050002909,fig|634500_5_peg_1245|EbC_09420|VBIErwBil95213_1245|:0.00000100000050002909):0.00000100000050002909[100]):0.04971754788042093837[47],(fig|549_24_peg_990|AL522_08415|:0.00000100000050002909,fig|566551_4_peg_333|HMPREF0201_00358|VBICedDav94859_0333|:0.00000100000050002909):0.07775869268071987361[41]):0.10371974338090911294[66],fig|1358411_3_peg_4260|N172_13980|VBIPanDis300866_4260|:0.10507521863815176555):0.00000100000050002909[69],fig|706191_3_peg_943|PANA_0915|VBIPanAna151616_0943|:0.00000100000050002909):0.09635863428241796258[20],(fig|706191_3_peg_402|PANA_0382|VBIPanAna151616_0402|:0.00000100000050002909,fig|634500_5_peg_4792|EbC_44430|VBIErwBil95213_4792|:0.00000100000050002909):0.00000100000050002909[36]):0.11591328283177557146[100],((fig|716540_3_peg_906|EAM_0925|VBIErwAmy154257_0906|:0.20813955045236912089,(fig|500637_6_peg_506|PROVRUST_00547|VBIProRus116159_0506|:0.00000100000050002909,(fig|634500_5_peg_4645|EbC_43000|VBIErwBil95213_4645|:0.11105977495161009627,((((((fig|406817_27_peg_1499|XNC1_1540|:0.00000100000050002909,((fig|634503_3_peg_2216|NT01EI_2493|VBIEdwIct114273_2216|:0.00000100000050002909,fig|498217_4_peg_2038|ETAE_2209|VBIEdwTar116525_2038|:0.00000100000050002909):0.21411415045452661388[86],(fig|406818_4_peg_817|XBJ1_0900|VBIXenBov95754_0817|:0.00000100000050002909,(((fig|243265_5_peg_1778|plu1592|VBIPhoLum48522_1778|:0.00000100000050002909,fig|351671_5_peg_1556|XDD1_1548|:0.00000100000050002909):0.00000100000050002909[84],(fig|230089_6_peg_3529|VY86_15625|:0.00000100000050002909,fig|291112_3_peg_3168|PAU_02853|VBIPhoAsy71438_3168|:0.00000100000050002909):0.00000100000050002909[100]):0.00000100000050002909[100],((fig|634500_5_peg_1809|EbC_14820|VBIErwBil95213_1809|:0.10239344184995480269,(fig|198628_6_peg_2005|Dda3937_02365|VBIDicDad25310_2005|:0.00000100000050002909,((((fig|471881_3_peg_4389|PROPEN_04669|VBIProPen132194_4389|:0.11612166839261797713,fig|529507_6_peg_670|PMI0688|VBIProMir120933_0670|:0.24000183697894028612):0.11617643844656633245[37],(fig|1005995_4_peg_3031|GTPT_2757|:0.00000100000050002909,((fig|511145_12_peg_910|b0880|VBIEscCol129921_0910|:0.00000100000050002909,(((((((fig|1333848_3_peg_4273|CFNIH1_21660|:0.00000100000050002909,fig|693216_3_peg_1421|Ctu_14900|VBICroTur150968_1421|:0.00000100000050002909):0.00000100000050002909[37],((fig|1249634_3_peg_1515|D781_1590|VBISerMar265383_1515|:0.00000100000050002909,fig|527012_3_peg_1148|ykris0001_5330|VBIYerKri124070_1148|:0.00000100000050002909):0.00000100000050002909[82],fig|640513_3_peg_1559|Entas_1391|VBIEntAsb216248_1559|:0.00000100000050002909):0.00000100000050002909[100]):0.00000100000050002909[100],fig|1074000_3_peg_4044|BN136_4033|VBICroUni205962_4044|:0.00000100000050002909):0.00000100000050002909[100],(((fig|349967_4_peg_456|ymoll0001_25010|VBIYerMol36980_0456|:0.00000100000050002909,(fig|566551_4_peg_1178|HMPREF0201_01281|VBICedDav94859_1178|:0.00000100000050002909,fig|1208591_3_peg_3811|BN131_3809|VBICroMal266845_3811|:0.00000100000050002909):0.00000100000050002909[52]):0.00000100000050002909[100],fig|399741_7_peg_1703|Spro_1672|VBISerPro44537_1703|:0.00000100000050002909):0.00000100000050002909[100],((fig|290339_8_peg_2186|ESA_02458|VBICroSak107175_2186|:0.00000100000050002909,fig|1002368_3_peg_2580|HMPREF0880_02832|VBIYokReg189340_2580|:0.00000100000050002909):0.00000100000050002909[100],(fig|527004_3_peg_495|yrohd0001_31140|VBIYerRoh124190_0495|:0.00000100000050002909,(((fig|1441930_4_peg_4288|Z042_21715|VBISerFon337533_4288|:0.00000100000050002909,fig|1399146_3_peg_3242|EDP2_99|VBIEntClo314597_3242|:0.00000100000050002909):0.00000100000050002909[100],fig|1073999_4_peg_363|BN137_352|VBICroCon210653_0363|:0.00000100000050002909):0.00000100000050002909[100],((((((fig|349968_5_peg_2080|yberc0001_25830|VBIYerBer741_2080|:0.00000100000050002909,fig|630626_3_peg_2457|EBL_c25340|VBIEscBla78014_2457|:0.00000100000050002909):0.00000100000050002909[100],fig|218493_5_peg_861|SBG_0804|VBISalBon28203_0861|:0.00000100000050002909):0.00000100000050002909[100],fig|888063_3_peg_907|HMPREF9086_0944|VBIEntHor171080_0907|:0.00000100000050002909):0.00000100000050002909[100],((fig|61648_5_peg_2861|AB182_16675|:0.00000100000050002909,fig|99287_12_peg_995|STM0943|VBISalEnt20916_0995|:0.00000100000050002909):0.00000100000050002909[83],fig|911008_3_peg_3811|GLAD_03849|:0.00000100000050002909):0.00000100000050002909[100]):0.00000100000050002909[100],fig|701347_4_peg_2961|Entcl_2910|VBIEntClo171306_2961|:0.00000100000050002909):0.00000100000050002909[100],(fig|349965_6_peg_1322|yinte0001_13500|VBIYerInt66761_1322|:0.00000100000050002909,fig|1006551_4_peg_3165|KOX_15820|VBIKleOxy189366_3165|:0.00000100000050002909):0.00000100000050002909[100]):0.00000100000050002909[100]):0.00000100000050002909[100]):0.00000100000050002909[100]):0.00000100000050002909[100]):0.00000100000050002909[100]):0.00000100000050002909[100],fig|1028307_3_peg_3003|EAE_15030|VBIEntAer192003_3003|:0.00000100000050002909):0.00000100000050002909[100],(fig|667129_3_peg_3592|HMPREF0758_4459|VBISerOdo144996_3592|:0.00000100000050002909,fig|393305_7_peg_1641|YE1516|VBIYerEnt11519_1641|:0.00000100000050002909):0.00000100000050002909[74]):0.00000100000050002909[100],fig|1115512_3_peg_478|EH105704_01_04930|VBIEscHer221289_0478|:0.00000100000050002909):0.00000100000050002909[100]):0.00000100000050002909[100],((fig|500639_8_peg_733|EcanA3_020100002070|VBIEntCan670_0733|:0.00000100000050002909,(fig|1286170_3_peg_2159|RORB6_10595|VBIRaoOrn276362_2159|:0.00000100000050002909,((fig|527002_3_peg_775|yaldo0001_19140|VBIYerAld45352_0775|:0.00000100000050002909,(fig|349966_5_peg_3152|yfred0001_39450|VBIYerFre50381_3152|:0.00000100000050002909,fig|1115515_3_peg_2496|EV102420_14_00260|:0.00000100000050002909):0.00000100000050002909[100]):0.00000100000050002909[100],(((fig|640131_3_peg_3414|Kvar_3463|VBIKleVar54872_3414|:0.00000100000050002909,fig|768492_3_peg_1650|SerAS9_1652|VBISerSp170685_1650|:0.00000100000050002909):0.00000100000050002909[88],fig|1006000_3_peg_3653|GKAS_03714|:0.00000100000050002909):0.00000100000050002909[100],((fig|585054_5_peg_989|EFER_1028|VBIEscFer122920_0989|:0.00000100000050002909,fig|1329363_3_peg_395|YEP1_01857|VBIYerEnt291904_0395|:0.00000100000050002909):0.00000100000050002909[100],(((((fig|561230_3_peg_1720|PC1_1710|VBIPecCar70489_1720|:0.00000100000050002909,fig|561231_5_peg_1902|Pecwa_1976|VBIPecWas23660_1902|:0.00000100000050002909):0.00000100000050002909[31],fig|218491_5_peg_2692|ECA2659|VBIPecAtr54885_2692|:0.00000100000050002909):0.00000100000050002909[37],(fig|1427517_3_peg_104|XCR1_1030011|VBIXenCab328213_0104|:0.00000100000050002909,((fig|1560201_3_peg_59|NG42_00265|:0.00000100000050002909,(fig|660596_6_peg_1235|CKS_3968|VBIPanSte144419_1235|:0.00000100000050002909,fig|706191_3_peg_1372|PANA_1332|VBIPanAna151616_1372|:0.00000100000050002909):0.09798627272073456851[52]):0.10020743015800182008[100],((fig|549_24_peg_1498|AL522_10865|:0.09977752920805951775,fig|1358411_3_peg_2573|N172_05530|VBIPanDis300866_2573|:0.09789262053695177435):0.00000100000050002909[28],(fig|634499_3_peg_2274|EpC_22940|VBIErwPyr67807_2274|:0.00000100000050002909,fig|69222_5_peg_4337|BG55_21245|VBIErwMal37709_4337|:0.00000100000050002909):0.00000100000050002909[31]):0.00000100000050002909[22]):0.10549199058574695864[100]):0.12087019142693096463[88]):0.11248788368685068428[46],fig|1109412_13_peg_4640|BN1221_04569|:0.11237923095519616878):0.00000100000050002909[100],fig|637910_3_peg_875|ROD_08911|VBICitRod33214_0875|:0.00000100000050002909):0.00000100000050002909[100]):0.00000100000050002909[100]):0.00000100000050002909[100]):0.00000100000050002909[100]):0.00000100000050002909[100]):0.00000100000050002909[100],fig|273123_10_peg_1748|YPTB1392|VBIYerPse22266_1748|:0.00000100000050002909):0.00000100000050002909[100]):0.11184735577542891105[20]):0.00000100000050002909[36]):0.10997611927966363665[100],fig|642227_3_peg_2009|HA49_09725|:0.34171413018231217018):0.00000100000050002909[100],((((fig|1141660_3_peg_1343|OO7_06684|VBIProSne219646_1343|:0.47757528449331060338,((fig|500637_6_peg_3344|PROVRUST_03053|VBIProRus116159_3344|:0.10350607535093148126,fig|1141663_3_peg_1623|OOC_07973|VBIProRet235505_1623|:0.00000100000050002909):0.24852817255620854309[61],(fig|1157951_4_peg_3318|S70_16495|VBIProStu236675_3318|:0.00000100000050002909,fig|1141662_3_peg_1944|OOA_09588|VBIProBur219422_1944|:0.00000100000050002909):0.00000100000050002909[59]):0.00000100000050002909[100]):0.10064184317676465319[20],(fig|1453496_5_peg_1625|AT03_08150|:0.00000100000050002909,fig|82983_4_peg_2791|DSM2777_13400|:0.00000100000050002909):0.24124400638957516074[82]):0.03990455467298646697[78],fig|29486_45_peg_3445|UGYR_16385|:0.00000100000050002909):0.00000100000050002909[100],fig|343509_12_peg_2511|SG1100|VBISodGlo61428_2511|:0.11032595434177228100):0.11003820274679046443[74]):0.00000100000050002909[91]):0.11685505635763153431[100]):0.00000100000050002909[81],fig|1427518_3_peg_2210|XSR1_280050|VBIXenSze332274_2210|:0.11556321790404835981):0.00000100000050002909[100]):0.10142602749616509705[68]):0.00000100000050002909[72]):0.10039500840347258259[100]):0.11193200857786345104[29],(fig|1354267_3_peg_2649|M992_2566|:0.11137635985201109479,fig|520999_6_peg_666|PROVALCAL_00741|VBIProAlc107602_0666|:0.11004550715716215903):0.07498332697239859512[40]):0.11089325019699951269[40],fig|1124991_3_peg_913|MU9_0880|VBIMorMor230948_0913|:0.00000100000050002909):1.26808063420910754893[74],(fig|291112_3_peg_1165|PAU_01028|VBIPhoAsy71438_1165|:0.10364511843863390139,((fig|1354267_3_peg_1697|M992_1667|:0.00000100000050002909,fig|243265_5_peg_4301|plu3790|VBIPhoLum48522_4301|:0.00000100000050002909):0.00000100000050002909[24],fig|230089_6_peg_544|VY86_02410|:0.00000100000050002909):0.00000100000050002909[27]):0.00000100000050002909[38]):0.10375907210080481669[54],(fig|1141662_3_peg_1587|OOA_07832|VBIProBur219422_1587|:0.00000100000050002909,fig|1141660_3_peg_1606|OO7_08030|VBIProSne219646_1606|:0.00000100000050002909):0.00000100000050002909[41]):0.10429739136959705059[74],fig|406818_4_peg_646|XBJ1_0716|VBIXenBov95754_0646|:0.00000100000050002909):0.00000100000050002909[72]):0.11247914702789214847[64]):0.00000100000050002909[100]):0.19831714089824545311[100],((((fig|273123_10_peg_1784|YPTB1423|VBIYerPse22266_1784|:0.00000100000050002909,(fig|29486_45_peg_3475|UGYR_16530|:0.48567664578486940963,(fig|349968_5_peg_2110|yberc0001_26130|VBIYerBer741_2110|:0.00000100000050002909,(((fig|1441930_4_peg_4328|Z042_21905|VBISerFon337533_4328|:0.00000100000050002909,(fig|1346614_3_peg_1593|M495_08095|VBISerLiq298176_1593|:0.10312190691913761253,((fig|634503_3_peg_2172|NT01EI_2449|VBIEdwIct114273_2172|:0.00000100000050002909,fig|498217_4_peg_1999|ETAE_2169|VBIEdwTar116525_1999|:0.25971127095835705445):1.70228070867286351842[98],(fig|1249634_3_peg_1549|D781_1623|VBISerMar265383_1549|:0.10442745669573758049,fig|667129_3_peg_3522|HMPREF0758_4376|VBISerOdo144996_3522|:0.09748235567855108308):0.00000100000050002909[61]):0.22879111099365245785[32]):0.41129182472950148730[100]):0.29037849674681698309[100],fig|745277_3_peg_1507|Rahaq2_1571|VBIRahAqu175761_1507|:1.01721651226790243960):0.74798431791693764659[28],(fig|527004_3_peg_463|yrohd0001_30820|VBIYerRoh124190_0463|:0.09517091940121395754,fig|393305_7_peg_1674|YE1547|VBIYerEnt11519_1674|:0.00000100000050002909):0.00000100000050002909[32]):0.09655597004690512353[100]):0.00000100000050002909[100]):0.20777167206591484749[95]):0.83518884391520831212[42],(((fig|1157951_4_peg_3440|S70_17155|VBIProStu236675_3440|:0.00000100000050002909,(fig|1141660_3_peg_1388|OO7_06914|VBIProSne219646_1388|:0.00000100000050002909,(fig|1141663_3_peg_1676|OOC_08233|VBIProRet235505_1676|:0.16031992967220295987,((fig|1141662_3_peg_1893|OOA_09341|VBIProBur219422_1893|:0.79241673899454923014,fig|520999_6_peg_760|PROVALCAL_00845|VBIProAlc107602_0760|:0.00000100000050002909):0.12575837597577735338[31],fig|500637_6_peg_3436|PROVRUST_03146|VBIProRus116159_3436|:0.00000100000050002909):0.23694892215402021951[41]):0.39976516565530673120[70]):0.21810760795457304062[59]):1.24702434595033495590[76],(fig|230089_6_peg_3576|VY86_15835|:0.33323115193644520238,fig|243265_5_peg_1834|plu1632|VBIPhoLum48522_1834|:0.00000100000050002909):0.13636519129898405644[67]):0.00000100000050002909[21],fig|529507_6_peg_702|PMI0720|VBIProMir120933_0702|:1.91087966330980263407):0.85348499626129681328[37]):1.27526751735903776108[71],fig|502347_3_peg_1904|ESCAB7627_4129|VBIEscAlb18499_1904|:0.00000100000050002909):0.19881946537607933512[96],(fig|1427518_3_peg_2124|XSR1_270012|VBIXenSze332274_2124|:0.00000100000050002909,fig|406817_27_peg_1951|XNC1_2007|:0.00000100000050002909):0.00000100000050002909[44]):0.00000100000050002909[92]):0.00000100000050002909[100]):0.10014018781096460653[100]):0.00000100000050002909[100],(fig|498217_4_peg_1969|ETAE_2136|VBIEdwTar116525_1969|:0.00000100000050002909,((fig|1453496_5_peg_3853|AT03_18725|:0.00000100000050002909,fig|630626_3_peg_3895|EBL_c39990|VBIEscBla78014_3895|:0.00000100000050002909):0.00000100000050002909[100],(fig|349965_6_peg_3637|yinte0001_150|VBIYerInt66761_3637|:0.00000100000050002909,fig|349967_4_peg_2624|ymoll0001_35620|VBIYerMol36980_2624|:0.00000100000050002909):0.00000100000050002909[89]):0.00000100000050002909[100]):0.00000100000050002909[99]):0.00000100000050002909[100]):0.10161689529607213778[100]):0.00000100000050002909[100],(fig|527002_3_peg_1599|yaldo0001_2620|VBIYerAld45352_1599|:0.00000100000050002909,fig|393305_7_peg_4069|YE3823|VBIYerEnt11519_4069|:0.00000100000050002909):0.00000100000050002909[100]):0.00000100000050002909[100]):0.00000100000050002909[100]):0.22193967383066126597[100]):0.00000100000050002909[100]):0.10584083957337012127[96]):0.11530163030029297322[98],fig|549_24_peg_4451|AL522_02205|:0.07084998551474247508):0.04415027752850810006[92]):2.85776872238219459277[100],fig|498217_4_peg_1214|ETAE_1305|VBIEdwTar116525_1214|:0.00000100000050002909):0.50115824637155592658[74],((fig|630626_3_peg_3026|EBL_c31080|VBIEscBla78014_3026|:0.88288961735589710500,(fig|511145_12_peg_1629|b1558|VBIEscCol129921_1629|:0.36041298162990909049,(fig|99287_12_peg_1315|STM1243|VBISalEnt20916_1315|:0.14194356341973163316,fig|218493_5_peg_1144|SBG_1087|VBISalBon28203_1144|:0.15514398500149953475):0.12385785993297294960[52]):0.11777242645761352990[21]):0.12933656260076975553[31],(fig|1286170_3_peg_943|RORB6_04600|VBIRaoOrn276362_0943|:0.00000100000050002909,fig|1006551_4_peg_4480|KOX_22355|VBIKleOxy189366_4480|:0.00000100000050002909):0.29181446428989543662[100]):0.11990346398126684735[46]):0.19210852168706568643[89],fig|502347_3_peg_1903|ESCAB7627_4128|VBIEscAlb18499_1903|:0.00000100000050002909);
